# Supplementary material for: Behavioural and neural signatures of perceptual decision-making are modulated by pupil-linked arousal
Source: eLife. 2019 Mar 18;8:e42541. doi: 10.7554/eLife.42541 (PMC6450670; doi:10.7554/eLife.42541)
Supplement: Figure 1—source data 1. [file elife-42541-fig1-data1.csv]

Subject	Bin	RT	RT_CV
1	1	762.9333333	0.335654856
2	1	384.7317073	0.257447527
3	1	521.1666667	0.2471326
4	1	556.2352941	0.406197634
5	1	466.0727273	0.298174068
6	1	500.0851064	0.186837987
7	1	510.6153846	0.279588921
8	1	504.3018868	0.159616701
9	1	704.4489796	0.213372985
10	1	545.6078431	0.200605142
11	1	647.2682927	0.153684926
12	1	459.9069767	0.220102591
13	1	668.3636364	0.299415073
14	1	503.5185185	0.17341578
15	1	643.6923077	0.34094805
16	1	723.6363636	0.279615644
17	1	525.5319149	0.244177571
18	1	515.787234	0.291706648
19	1	577.6521739	0.19342791
20	1	518.9583333	0.255484972
21	1	563.0188679	0.228440087
22	1	504.4	0.211756082
23	1	469.2830189	0.203977622
24	1	654.8571429	0.171574634
25	1	456.8148148	0.149961875
26	1	599.3	0.307483574
27	1	472.2545455	0.129571482
28	1	490.1886792	0.218833694
29	1	656	0.22239311
30	1	533.2857143	0.213275564
31	1	555.6862745	0.218828952
32	1	450.9818182	0.169318686
33	1	796.84	0.303810332
34	1	670.5714286	0.250836433
35	1	549.8571429	0.223414829
36	1	508.3272727	0.214222824
37	1	684.9818182	0.30652849
38	1	790.36	0.2225681
39	1	600.4814815	0.170996545
40	1	627	0.246514499
41	1	476.8	0.194979911
42	1	690.1904762	0.260689814
43	1	729.2173913	0.328017662
44	1	569.6981132	0.216465031
45	1	576.9302326	0.34253676
46	1	567.32	0.237469585
47	1	414.1090909	0.136417628
48	1	547.4545455	0.253430493
49	1	462.7017544	0.20468681
50	1	548.5090909	0.270996154
51	1	509.4074074	0.171023233
52	1	514.32	0.200274035
53	1	427.2432432	0.144941592
54	1	679.7959184	0.32012293
55	1	592.5	0.256787186
56	1	606.6428571	0.174367128
57	1	466.745098	0.166359257
58	1	524.2	0.173145015
59	1	445.4509804	0.14562589
60	1	498.3333333	0.308746004
61	1	467.0943396	0.233600792
62	1	666.5531915	0.245799701
63	1	502.2142857	0.166863469
64	1	790.5405405	0.228306505
65	1	526.0714286	0.291155701
66	1	807.8214286	0.248407375
67	1	635.88	0.185757626
68	1	574.1509434	0.3202116
69	1	753.72	0.328435809
70	1	507.04	0.206394822
71	1	471.6140351	0.132530137
72	1	560.3214286	0.14653167
73	1	694.0754717	0.291019249
74	1	654.2040816	0.263981586
75	1	568.754717	0.195393035
76	1	455.8723404	0.171187091
77	1	500.2545455	0.23388385
78	1	522.3636364	0.194735993
79	1	448.9056604	0.152895551
80	1	620.2545455	0.258289097
1	2	646.7333333	0.32117254
2	2	386.3414634	0.246103183
3	2	570.2083333	0.234925783
4	2	471.254902	0.22731768
5	2	416.8	0.168947649
6	2	527.3191489	0.193467257
7	2	496.8076923	0.211161186
8	2	521.5849057	0.222211287
9	2	709.1020408	0.190669603
10	2	531.9607843	0.226603969
11	2	683.2682927	0.214762521
12	2	457.0232558	0.196862541
13	2	652.7272727	0.293518108
14	2	544.1111111	0.260916434
15	2	693.4358974	0.277514643
16	2	774.6181818	0.327197901
17	2	552.4680851	0.31730447
18	2	496.1702128	0.192320778
19	2	627.0869565	0.253683551
20	2	520.5416667	0.194905448
21	2	551.0566038	0.155907277
22	2	495.8	0.192634746
23	2	476.1509434	0.1446668
24	2	739.0285714	0.315949042
25	2	465.3703704	0.187289059
26	2	586.55	0.288760187
27	2	491.0181818	0.188650014
28	2	474.6792453	0.223867444
29	2	610.9122807	0.186886026
30	2	532.5357143	0.174029547
31	2	534.5882353	0.174057435
32	2	433.4545455	0.170782559
33	2	755.16	0.264181102
34	2	637.2244898	0.294988988
35	2	505.8095238	0.220614273
36	2	507.7454545	0.187444233
37	2	721.0909091	0.296827197
38	2	857.12	0.307989872
39	2	592.8888889	0.162836236
40	2	617.625	0.227849537
41	2	482.2181818	0.177608079
42	2	648.2380952	0.361236104
43	2	683.3913043	0.221707383
44	2	524.1886792	0.172909659
45	2	551.7209302	0.203287006
46	2	566.2	0.240698989
47	2	432.9454545	0.176318622
48	2	516.4727273	0.188683099
49	2	469.2280702	0.167212647
50	2	538.7272727	0.23820893
51	2	549.3703704	0.209570761
52	2	514.28	0.184531833
53	2	459.4054054	0.230892382
54	2	675.3061224	0.26995355
55	2	583.8461538	0.222674154
56	2	579.2857143	0.188986288
57	2	459.6862745	0.145897283
58	2	547.1	0.231854445
59	2	467.7647059	0.121692193
60	2	495.7037037	0.212274585
61	2	464.0377358	0.163265289
62	2	656.5531915	0.278327819
63	2	483.9642857	0.147928831
64	2	715.027027	0.238911882
65	2	527.5	0.219077913
66	2	847.2857143	0.225456535
67	2	613.8	0.192094789
68	2	559.5471698	0.236635692
69	2	675.44	0.200907224
70	2	503.56	0.255778817
71	2	486.9473684	0.152333625
72	2	554.5357143	0.176756519
73	2	741.0943396	0.324619743
74	2	610.244898	0.200947579
75	2	543.1320755	0.158869454
76	2	437.4468085	0.19316226
77	2	501.0909091	0.200915307
78	2	491.3454545	0.186819448
79	2	443.5471698	0.14634599
80	2	652.0727273	0.26902281
1	3	663.1333333	0.259063327
2	3	396.5853659	0.203048529
3	3	516.9583333	0.225236535
4	3	471.254902	0.281933645
5	3	438.8	0.172173962
6	3	534.4680851	0.287886674
7	3	462.2692308	0.202421229
8	3	516.4528302	0.215627159
9	3	748	0.219958048
10	3	574.745098	0.236697206
11	3	685.8536585	0.260810492
12	3	466.9767442	0.253829756
13	3	717.0181818	0.278855397
14	3	557.2222222	0.190655501
15	3	675.3846154	0.242715433
16	3	756.6545455	0.230024354
17	3	568.0851064	0.481618782
18	3	487.9574468	0.194091183
19	3	610.173913	0.187870977
20	3	497.25	0.210548827
21	3	554.6415094	0.154257647
22	3	545.56	0.323149895
23	3	450.2641509	0.125950945
24	3	640.0571429	0.275778938
25	3	484.1111111	0.182664346
26	3	562.5	0.22735283
27	3	522.0727273	0.222562746
28	3	469.2075472	0.252227759
29	3	664	0.234379158
30	3	537.6785714	0.174774228
31	3	515.1372549	0.154135644
32	3	442.1454545	0.171816055
33	3	735.84	0.20750518
34	3	604.3265306	0.18588514
35	3	502.0952381	0.237106129
36	3	486.2181818	0.211812315
37	3	709.8909091	0.247863999
38	3	888.52	0.310036756
39	3	585.6296296	0.173862419
40	3	663.125	0.294940874
41	3	450.8363636	0.153718774
42	3	582.0952381	0.250409573
43	3	657.6521739	0.272002525
44	3	526.4528302	0.192923586
45	3	571.8139535	0.211200234
46	3	502	0.254481584
47	3	431.6363636	0.163594379
48	3	521.6363636	0.219276857
49	3	480.6315789	0.162946565
50	3	561.0909091	0.271334607
51	3	548.037037	0.23076348
52	3	527.4	0.133290895
53	3	445.5135135	0.147113776
54	3	671.0612245	0.264218441
55	3	631.1923077	0.288719648
56	3	612.0714286	0.250521682
57	3	464.9803922	0.132211345
58	3	492.4	0.180358904
59	3	467.8823529	0.151615429
60	3	587.5185185	0.360619629
61	3	486.490566	0.195914902
62	3	689.4042553	0.240633245
63	3	497.6785714	0.149563156
64	3	730.8108108	0.232183698
65	3	522.6071429	0.173053251
66	3	807.8928571	0.230535635
67	3	654.12	0.211341736
68	3	557.0943396	0.194880064
69	3	769.2	0.245286571
70	3	545.72	0.345003903
71	3	494.3157895	0.186047962
72	3	574.1428571	0.180874916
73	3	719.3584906	0.348990696
74	3	625.7142857	0.328240874
75	3	542.5660377	0.147849899
76	3	445.5744681	0.189040228
77	3	530.4727273	0.257795233
78	3	518.5454545	0.369721803
79	3	454.0754717	0.112742034
80	3	599.4181818	0.321213419
1	4	637.2666667	0.206532782
2	4	380.7804878	0.168046612
3	4	607	0.295454096
4	4	439.1372549	0.171104918
5	4	413.0181818	0.155222494
6	4	554.7234043	0.256437209
7	4	471.1923077	0.252372945
8	4	625.3207547	0.399237399
9	4	747.5918367	0.161596701
10	4	592.9803922	0.210922686
11	4	670.7317073	0.2812202
12	4	440.9302326	0.203552406
13	4	756.5818182	0.314476309
14	4	549.037037	0.225239149
15	4	733.9487179	0.286401692
16	4	766.6181818	0.204215683
17	4	594.6382979	0.33419053
18	4	526.9361702	0.278021065
19	4	645.826087	0.22418827
20	4	521.75	0.223373326
21	4	568.0377358	0.183377205
22	4	529.68	0.181404153
23	4	476	0.165989909
24	4	691.4285714	0.229441567
25	4	493.1851852	0.21916246
26	4	541.3	0.19384871
27	4	525.1636364	0.162544716
28	4	458.2264151	0.229072663
29	4	645.4385965	0.228257266
30	4	582	0.268911347
31	4	536.7843137	0.158058753
32	4	451.4909091	0.260730194
33	4	726.56	0.161531315
34	4	623.6734694	0.259866216
35	4	506.3333333	0.17862289
36	4	525.3090909	0.252363883
37	4	716.9818182	0.265725143
38	4	826.6	0.215009439
39	4	608.962963	0.164028511
40	4	671	0.280631166
41	4	469.8909091	0.166549662
42	4	589.5238095	0.247302823
43	4	612.0869565	0.2340456
44	4	536.2641509	0.173927993
45	4	537.0697674	0.332791452
46	4	524.8	0.258623119
47	4	438.5090909	0.153498453
48	4	520.5090909	0.217556188
49	4	483.7192982	0.214278848
50	4	547.8181818	0.22024338
51	4	582.6666667	0.263359618
52	4	544.44	0.196232342
53	4	470.8648649	0.1907007
54	4	671.4285714	0.241186175
55	4	573	0.181596268
56	4	609.75	0.280828392
57	4	478.4313725	0.219124659
58	4	515.7	0.209179284
59	4	478.8235294	0.152456834
60	4	556.6296296	0.203350635
61	4	528.3018868	0.273755327
62	4	703.0212766	0.248838745
63	4	523.75	0.182278323
64	4	716.9189189	0.221762024
65	4	525.3571429	0.228178399
66	4	813.6071429	0.295993784
67	4	678.76	0.213121423
68	4	536.2264151	0.138650575
69	4	754.48	0.275875097
70	4	514.44	0.3028243
71	4	481.9649123	0.160495249
72	4	545.9642857	0.192655686
73	4	733.6603774	0.311178924
74	4	603.2244898	0.196935997
75	4	508.1886792	0.148580177
76	4	452.212766	0.176253438
77	4	536.7636364	0.187151946
78	4	506.8727273	0.241376703
79	4	455.2075472	0.148917823
80	4	581.7090909	0.181701259
1	5	655.1875	0.273148101
2	5	382.744186	0.221320284
3	5	615.5918367	0.274170242
4	5	448.4150943	0.181662255
5	5	457.9642857	0.234073598
6	5	748.64	0.349099504
7	5	429.3846154	0.217975492
8	5	603.1785714	0.374595988
9	5	707.4615385	0.209558733
10	5	658.5490196	0.184209358
11	5	654.3809524	0.267562139
12	5	430.5909091	0.16827263
13	5	743.3684211	0.274281942
14	5	634.0701754	0.269154056
15	5	751.8604651	0.334925901
16	5	780.2181818	0.280113511
17	5	677.6862745	0.491430675
18	5	538.9361702	0.286784378
19	5	727.755102	0.206889437
20	5	568.72	0.259320987
21	5	578.4727273	0.168615258
22	5	580.8301887	0.421318343
23	5	470.2807018	0.167691209
24	5	671.1052632	0.241666328
25	5	554.2962963	0.256003137
26	5	527.3	0.21283922
27	5	549.9322034	0.289624371
28	5	496	0.190271938
29	5	650.9310345	0.259985801
30	5	561.4137931	0.171991364
31	5	558.9259259	0.262277846
32	5	457.8181818	0.31271917
33	5	757.6862745	0.199241361
34	5	586.6666667	0.231181277
35	5	499.3333333	0.267882299
36	5	536.6896552	0.21327525
37	5	749.4137931	0.253453372
38	5	794.5555556	0.206497009
39	5	584.3636364	0.177717785
40	5	693.9166667	0.294395542
41	5	495.0847458	0.187605426
42	5	604.3809524	0.265253002
43	5	643.826087	0.285164446
44	5	521.7358491	0.17082037
45	5	566.3043478	0.163236291
46	5	509.1923077	0.165403463
47	5	453.8305085	0.287878124
48	5	522.6206897	0.176998309
49	5	466.8	0.147300053
50	5	544.0344828	0.211506296
51	5	594.0740741	0.268349047
52	5	583.0588235	0.183070846
53	5	450.35	0.22337985
54	5	687.9230769	0.301992442
55	5	575.4615385	0.213175324
56	5	594.2807018	0.212663403
57	5	506.0377358	0.194525808
58	5	542.4	0.268623438
59	5	469.7307692	0.149189672
60	5	591.6071429	0.263087672
61	5	535.8928571	0.227542752
62	5	664.7755102	0.205352049
63	5	524.1724138	0.174046564
64	5	757.85	0.274231121
65	5	510	0.223122658
66	5	743.7857143	0.22614238
67	5	683.1538462	0.196249168
68	5	610.5185185	0.375775169
69	5	740.4814815	0.261778012
70	5	497.7647059	0.20712221
71	5	475.0333333	0.120745666
72	5	577.5087719	0.142051437
73	5	717.4035088	0.335025607
74	5	659.2244898	0.269613274
75	5	564.75	0.178395534
76	5	468.2553191	0.309475476
77	5	590	0.309010258
78	5	520.2142857	0.160852738
79	5	476.7777778	0.141606484
80	5	611.0181818	0.197081162
