# Supplementary material for: Behavioural and neural signatures of perceptual decision-making are modulated by pupil-linked arousal
Source: eLife. 2019 Mar 18;8:e42541. doi: 10.7554/eLife.42541 (PMC6450670; doi:10.7554/eLife.42541)
Supplement: Figure 1—source data 2. [file elife-42541-fig1-data2.csv]

Subject	Bin	RT	RT_CV
1	1	681.6	0.293890681
2	1	397.5121951	0.226558424
3	1	495.625	0.204683521
4	1	554.9411765	0.40879896
5	1	459.0909091	0.267869717
6	1	618.3404255	0.315672068
7	1	536.9615385	0.282276031
8	1	533.6226415	0.240624434
9	1	708.4897959	0.237143367
10	1	593.4901961	0.241598571
11	1	705.0731707	0.211363749
12	1	478.1860465	0.189826016
13	1	655.4181818	0.204471274
14	1	538.7777778	0.31364208
15	1	720.6666667	0.316967888
16	1	776.9454545	0.260545017
17	1	641.2340426	0.480345661
18	1	506.6382979	0.260267844
19	1	620.826087	0.27140591
20	1	552.6666667	0.267096918
21	1	548.9811321	0.14648376
22	1	575.88	0.280522538
23	1	480.1509434	0.210952965
24	1	708.5142857	0.284231246
25	1	537.4074074	0.270537415
26	1	600.35	0.256167777
27	1	519.2727273	0.223010723
28	1	480.1886792	0.222155492
29	1	665.1578947	0.193406204
30	1	600.5714286	0.194149717
31	1	556.7843137	0.176476439
32	1	492.8363636	0.329412663
33	1	820.92	0.264396719
34	1	662.3673469	0.327246535
35	1	525	0.28773117
36	1	514.1818182	0.233619589
37	1	710.1454545	0.278452307
38	1	794.4	0.21592393
39	1	628.3333333	0.180975827
40	1	684.2083333	0.302700048
41	1	495.4181818	0.200184159
42	1	688.4761905	0.353178223
43	1	757.9130435	0.272267285
44	1	557.5471698	0.201305192
45	1	585.3953488	0.32947019
46	1	547.52	0.267328092
47	1	448.5454545	0.299794601
48	1	555.3090909	0.28969859
49	1	468.1754386	0.234980011
50	1	509.1636364	0.222493125
51	1	532.3703704	0.238298231
52	1	524.08	0.177816625
53	1	455.027027	0.16249771
54	1	756.7346939	0.281934158
55	1	596.1538462	0.281501537
56	1	663.3928571	0.265811193
57	1	478.1960784	0.159370824
58	1	487.7	0.173543918
59	1	470.1568627	0.153837949
60	1	521.6296296	0.26680178
61	1	537.7735849	0.238174404
62	1	678.8085106	0.2524709
63	1	532.1071429	0.190938747
64	1	702.8648649	0.224384229
65	1	535.6785714	0.254058009
66	1	845.7142857	0.265441414
67	1	656.48	0.225998277
68	1	550.7169811	0.183256994
69	1	752.44	0.339763491
70	1	487	0.235507828
71	1	508.877193	0.183852307
72	1	548.25	0.166127198
73	1	675.8113208	0.312134647
74	1	661.1428571	0.314830875
75	1	596.490566	0.204772515
76	1	453.8297872	0.217822099
77	1	596.2909091	0.334317661
78	1	497.5636364	0.210426175
79	1	450.1509434	0.12024691
80	1	596.2181818	0.179791552
1	2	760.8	0.334124584
2	2	391.3658537	0.197020227
3	2	574.3333333	0.289503339
4	2	479.3333333	0.330498656
5	2	457.4545455	0.219417893
6	2	685.3191489	0.355351553
7	2	506.3846154	0.220265369
8	2	628.6792453	0.421464787
9	2	776.4897959	0.198701977
10	2	586	0.206676074
11	2	708	0.235725958
12	2	460.7906977	0.247138053
13	2	742.1454545	0.331645365
14	2	552.5925926	0.244143055
15	2	693.2307692	0.237860278
16	2	798.7272727	0.308060611
17	2	669.3617021	0.394008337
18	2	550.9361702	0.275080661
19	2	710.9565217	0.229002362
20	2	567.625	0.251454395
21	2	589.8490566	0.176686887
22	2	553.48	0.290939593
23	2	482.1132075	0.16814209
24	2	731.6571429	0.211703859
25	2	513.037037	0.178910853
26	2	566.6	0.272802988
27	2	528.0363636	0.19105894
28	2	511.1698113	0.258519974
29	2	642.3157895	0.243607013
30	2	550.7857143	0.212274565
31	2	535.2156863	0.221764027
32	2	460.4363636	0.157048282
33	2	805.6	0.251043336
34	2	644.8571429	0.209037358
35	2	554.6666667	0.215107952
36	2	515.5272727	0.226400286
37	2	743.7090909	0.266911574
38	2	786.76	0.20096109
39	2	608.4814815	0.156477581
40	2	716.875	0.320772648
41	2	489.0545455	0.185167494
42	2	645.1904762	0.25221606
43	2	684.9565217	0.23151487
44	2	563.7358491	0.199231867
45	2	586.7906977	0.309445793
46	2	566.24	0.232201457
47	2	446.1090909	0.158325418
48	2	544.9454545	0.190891645
49	2	499.8596491	0.170242398
50	2	564.7272727	0.204441352
51	2	574.1851852	0.240856047
52	2	553.64	0.186384099
53	2	480.5945946	0.233139309
54	2	663.0204082	0.205730132
55	2	597	0.166432014
56	2	640.3571429	0.245736564
57	2	483.254902	0.204019191
58	2	536.8	0.165479848
59	2	474.8627451	0.139385811
60	2	566.2962963	0.301556352
61	2	512.1132075	0.263121244
62	2	697.0212766	0.231687834
63	2	524.75	0.172560439
64	2	770.0540541	0.247686777
65	2	553.1071429	0.230261256
66	2	819.8214286	0.235427877
67	2	708.04	0.188762044
68	2	631.1320755	0.383792623
69	2	737.28	0.278110953
70	2	496.32	0.183029683
71	2	477.9649123	0.156431321
72	2	576.8571429	0.191923841
73	2	737.0943396	0.301368038
74	2	679.3469388	0.258061423
75	2	554.4528302	0.183141281
76	2	469.9148936	0.185316804
77	2	555.4181818	0.204761948
78	2	502.0727273	0.203982009
79	2	458.9056604	0.134068812
80	2	630.5090909	0.30369922
1	3	665.4	0.321181324
2	3	405.902439	0.259172655
3	3	601.5	0.236048574
4	3	466.6666667	0.170568557
5	3	416.5818182	0.144528338
6	3	608.0851064	0.275951733
7	3	480.3461538	0.217718767
8	3	579.2075472	0.2847527
9	3	737.5510204	0.156923546
10	3	582.8235294	0.200206392
11	3	686.5365854	0.253309604
12	3	476.2790698	0.216892376
13	3	724.9818182	0.308574747
14	3	594.1111111	0.24078879
15	3	693.7948718	0.271209655
16	3	793.1636364	0.249933357
17	3	660.0851064	0.31042924
18	3	547.106383	0.267766855
19	3	648.0869565	0.179245849
20	3	544.8333333	0.193515177
21	3	569.0188679	0.189658415
22	3	563.68	0.338836572
23	3	466.2264151	0.145304104
24	3	674.1142857	0.278056992
25	3	495.6296296	0.237023801
26	3	594.35	0.266487197
27	3	531.1272727	0.199214373
28	3	486.8679245	0.211498065
29	3	689.8245614	0.276533883
30	3	522.9642857	0.216037929
31	3	569.9215686	0.255349315
32	3	442.4727273	0.167673404
33	3	712.4	0.16040948
34	3	622	0.19243641
35	3	513.952381	0.187983143
36	3	537.6727273	0.231642089
37	3	708.7636364	0.197357152
38	3	826.28	0.260855368
39	3	603.6666667	0.161100638
40	3	656.9166667	0.236827682
41	3	491.4909091	0.176746261
42	3	599.8571429	0.28188217
43	3	686.0869565	0.296021463
44	3	520.8679245	0.141056135
45	3	554.4186047	0.244779242
46	3	555	0.229835513
47	3	435.2	0.137869349
48	3	537.0545455	0.19469224
49	3	492.3157895	0.175223299
50	3	589.5636364	0.259711753
51	3	596.5185185	0.25963083
52	3	564.12	0.189528871
53	3	444.2702703	0.166136048
54	3	729.0612245	0.376045181
55	3	633.3076923	0.314295125
56	3	594.2142857	0.160502212
57	3	496.9411765	0.209077973
58	3	585.1	0.238635751
59	3	451.372549	0.128645051
60	3	581.1111111	0.369240179
61	3	493.4716981	0.204792135
62	3	684.1276596	0.243965378
63	3	509.8571429	0.153130912
64	3	762.8648649	0.232652912
65	3	515.9285714	0.217703878
66	3	838.3571429	0.256352747
67	3	639.04	0.210681237
68	3	556.4150943	0.195608612
69	3	722.96	0.223934977
70	3	546.36	0.325156637
71	3	487.4736842	0.107652831
72	3	570.0357143	0.158706318
73	3	750.5283019	0.303596771
74	3	617.755102	0.218416892
75	3	546.3396226	0.136282877
76	3	463.1489362	0.170695006
77	3	533.9272727	0.233909102
78	3	532.3636364	0.245043515
79	3	450.9056604	0.145635021
80	3	602.0363636	0.159386365
1	4	640.9333333	0.204989983
2	4	372.3902439	0.202060141
3	4	578.6666667	0.244894916
4	4	451.4901961	0.159045194
5	4	437.2	0.222506271
6	4	520.893617	0.173024315
7	4	439.0769231	0.169190601
8	4	547.6981132	0.311561239
9	4	712.4081633	0.170491949
10	4	593.2941176	0.240882451
11	4	637.902439	0.206874687
12	4	423.6744186	0.170097631
13	4	713.9272727	0.263386205
14	4	569.7037037	0.195790313
15	4	713.6923077	0.327438159
16	4	728.6545455	0.234646591
17	4	568.1276596	0.28674265
18	4	504.6382979	0.222644833
19	4	628.5652174	0.200795371
20	4	506.7083333	0.195303353
21	4	557.5849057	0.192035463
22	4	527.52	0.297258508
23	4	469.6603774	0.139505257
24	4	694.6857143	0.247943213
25	4	466.8518519	0.152284965
26	4	553.85	0.202805926
27	4	521.0909091	0.28247744
28	4	466.8301887	0.201241294
29	4	646	0.176493865
30	4	535.5357143	0.181993152
31	4	514	0.154920507
32	4	435.9272727	0.189158582
33	4	723.04	0.192231769
34	4	602.8163265	0.185840132
35	4	482.7619048	0.185534744
36	4	512.4	0.210269475
37	4	740.9090909	0.277042451
38	4	879.32	0.293428013
39	4	597.7777778	0.149254608
40	4	618.4166667	0.22542112
41	4	470.5090909	0.150841536
42	4	624.3333333	0.243315634
43	4	630.2608696	0.281320639
44	4	549.7735849	0.189445269
45	4	557.8604651	0.153526642
46	4	500.84	0.163664485
47	4	433.4545455	0.157964763
48	4	511.3090909	0.149531722
49	4	465.0877193	0.139983032
50	4	593.7818182	0.261491311
51	4	541.7407407	0.210202336
52	4	538.24	0.20374168
53	4	451.4594595	0.220881883
54	4	643.4285714	0.206386475
55	4	584.8076923	0.157743598
56	4	571.25	0.161519542
57	4	472.3921569	0.144965737
58	4	522.8	0.231798644
59	4	471.7254902	0.124316698
60	4	562.5185185	0.251707256
61	4	494.7169811	0.20912408
62	4	671.7446809	0.222070832
63	4	502.6071429	0.133041262
64	4	750.3243243	0.257649896
65	4	533.5357143	0.218868597
66	4	757.9285714	0.170863759
67	4	646.36	0.171421807
68	4	573.7735849	0.255570534
69	4	739.92	0.207129144
70	4	529.08	0.296198623
71	4	479.3333333	0.156450095
72	4	573.3928571	0.159829514
73	4	703.245283	0.259911584
74	4	616.7346939	0.271146968
75	4	531.2830189	0.14467545
76	4	457.5319149	0.306014307
77	4	507.1272727	0.192303733
78	4	527.2727273	0.319781229
79	4	474	0.167454659
80	4	614.9090909	0.218534059
1	5	618.9375	0.224108642
2	5	364.8837209	0.190901124
3	5	581.5102041	0.309793137
4	5	434.4150943	0.152649379
5	5	422.9642857	0.213120846
6	5	451.56	0.214801867
7	5	407.5	0.161730821
8	5	488.1428571	0.166307968
9	5	683.1538462	0.2134297
10	5	548.2352941	0.221328837
11	5	605.1904762	0.260328495
12	5	416.8181818	0.186271088
13	5	703.0526316	0.332492428
14	5	538.1052632	0.203711895
15	5	683.9069767	0.352107156
16	5	704.2545455	0.256474927
17	5	402.9803922	0.243522779
18	5	456.4680851	0.188578478
19	5	589.1020408	0.21229603
20	5	459.92	0.178442163
21	5	550.8363636	0.185742539
22	5	443.9245283	0.143634181
23	5	445.6842105	0.135143773
24	5	594.1052632	0.208884371
25	5	440.8518519	0.13682182
26	5	501.8	0.241533492
27	5	466.9491525	0.143586173
28	5	446.0714286	0.189145278
29	5	585.137931	0.204007788
30	5	537.8965517	0.209786768
31	5	527.0740741	0.161490016
32	5	404.2181818	0.148029982
33	5	711.0588235	0.238732608
34	5	590.2745098	0.288906646
35	5	487.047619	0.221390137
36	5	487.2068966	0.178119364
37	5	682.4827586	0.333153694
38	5	864.7777778	0.294143825
39	5	534.9818182	0.155858019
40	5	596.25	0.19952283
41	5	432.8813559	0.137559347
42	5	556.5714286	0.231940759
43	5	566.9565217	0.200213422
44	5	486.4150943	0.163611105
45	5	522.4347826	0.180305411
46	5	500.2692308	0.256178075
47	5	410.8474576	0.172855972
48	5	482.2758621	0.17113431
49	5	439.1	0.137968207
50	5	486.1034483	0.167612646
51	5	538.7407407	0.227794433
52	5	504.9803922	0.151175536
53	5	424.15	0.148887023
54	5	598.7307692	0.163262706
55	5	544.7307692	0.193760552
56	5	533.8947368	0.17023878
57	5	447.3962264	0.145710559
58	5	489.4	0.215630245
59	5	461.6923077	0.174842799
60	5	501.5714286	0.167030674
61	5	448.6785714	0.196165159
62	5	649.2653061	0.27173604
63	5	464.5862069	0.144960645
64	5	727.5	0.242007491
65	5	475.7333333	0.190322947
66	5	758.5714286	0.280765681
67	5	618.3846154	0.195511358
68	5	527.0740741	0.244645339
69	5	740.7037037	0.28209952
70	5	509.5294118	0.272388523
71	5	457.1666667	0.125825492
72	5	544.5263158	0.159724431
73	5	737.4035088	0.401381604
74	5	577.6326531	0.159871288
75	5	502.3571429	0.113295385
76	5	414.9361702	0.134607727
77	5	470.1754386	0.154102454
78	5	500.4285714	0.200990472
79	5	445.1481481	0.133476441
80	5	620.8	0.344624818
