# Supplementary material for: Behavioural and neural signatures of perceptual decision-making are modulated by pupil-linked arousal
Source: eLife. 2019 Mar 18;8:e42541. doi: 10.7554/eLife.42541 (PMC6450670; doi:10.7554/eLife.42541)
Supplement: Figure 2—source data 1. [file elife-42541-fig2-data1.csv]

Subject	Bin	CPP_onset	CPP_slope	CPPr_amplitude	CPP_ITPC
1	1	NaN	0.032956732	10.85895158	0.182570903
2	1	366	0.04342444	17.10698106	0.522731179
3	1	NaN	0.089980375	13.54299311	0.148396185
4	1	374	0.026360399	28.48508578	0.392976329
5	1	282	0.05649471	26.33678668	0.435939484
6	1	418	-0.014196295	28.46923127	0.444171848
7	1	350	0.068047671	30.06374764	0.555639655
8	1	418	0.115884582	36.17039016	0.21218442
9	1	434	0.023704525	3.889265182	0.35347298
10	1	394	0.045131124	26.86048338	0.265949537
11	1	470	0.078314341	15.23834331	0.339649724
12	1	358	0.110687979	26.5626507	0.264097882
13	1	402	0.003368286	14.42017463	0.314055591
14	1	326	0.142900954	55.90425908	0.345916481
15	1	NaN	0.071441684	9.749110091	0.254875496
16	1	394	0.004698783	27.26225022	0.391796562
17	1	326	0.133352616	33.18266775	0.527467204
18	1	378	0.132613908	25.77517869	0.375989369
19	1	354	0.180033044	61.51413864	0.468154709
20	1	302	0.087785103	24.93834701	0.508993761
21	1	314	0.101282705	15.2230641	0.310429472
22	1	450	0.025818547	17.01930121	0.2764689
23	1	378	0.076918401	15.78526728	0.445964917
24	1	406	0.122331662	31.06921431	0.233298292
25	1	302	0.03358783	23.27929431	0.419853691
26	1	330	0.371793548	73.69064276	0.453728802
27	1	330	0.088699507	15.78907996	0.429213229
28	1	358	0.060308885	22.72874114	0.288367131
29	1	342	0.086974897	19.17426616	0.288771631
30	1	342	0.093967483	21.3704227	0.359111748
31	1	426	0.075532385	26.13343707	0.455546881
32	1	374	0.049823837	28.24409614	0.516103213
33	1	398	-0.038441554	13.53333421	0.262032358
34	1	302	0.105555734	21.83660405	0.18498263
35	1	242	0.054579068	21.9561918	0.407485987
36	1	274	0.067565488	24.26128928	0.537190489
37	1	358	0.082962383	24.64708433	0.385027213
38	1	586	0.016152337	9.948869785	0.112143108
39	1	442	0.136579939	16.32030346	0.281035033
40	1	434	0.078111696	8.120072792	0.206100971
41	1	422	0.063424907	12.4640122	0.196473964
42	1	606	0.061973424	24.14578108	0.201304776
43	1	NaN	0.082627359	16.06069578	0.139612157
44	1	242	0.059888357	14.91926463	0.441573336
45	1	422	0.095271103	16.14271488	0.286554204
46	1	366	0.109308275	29.13665153	0.316212558
47	1	326	0.101300205	20.70660566	0.452578333
48	1	334	0.081699874	26.61847299	0.351510318
49	1	302	0.05334595	20.33800818	0.521275822
50	1	374	0.108909948	19.61518179	0.464273179
51	1	414	0.006257909	10.2180711	0.21081038
52	1	266	0.035452884	18.4299366	0.326006085
53	1	370	-0.020402432	2.600025772	0.431754174
54	1	454	0.102907347	22.64382223	0.216813019
55	1	330	0.021946122	11.31702902	0.40032707
56	1	418	0.06163451	33.92630378	0.386351923
57	1	362	0.157142775	36.70951899	0.583632498
58	1	418	0.146061868	22.63370343	0.342105288
59	1	414	0.021923727	14.42494994	0.296367685
60	1	330	0.045696844	10.74060573	0.281767039
61	1	382	7.00E-05	6.460560028	0.276063356
62	1	322	0.098283038	32.0345239	0.604794805
63	1	418	0.062677306	21.40117443	0.282639685
64	1	394	0.019442018	11.89338962	0.500199194
65	1	214	0.024131614	11.35727341	0.377952869
66	1	338	0.014241237	18.28466548	0.198801829
67	1	402	0.129446807	39.21655993	0.426448656
68	1	402	0.033189863	8.438174061	0.399039525
69	1	394	0.02644836	10.58721219	0.257549459
70	1	322	0.042704251	29.60842483	0.394322829
71	1	366	0.118494407	28.24552051	0.512388834
72	1	406	0.067193435	17.46706135	0.425927672
73	1	326	0.02020303	6.698487338	0.26503548
74	1	358	0.077219996	19.07599242	0.390230866
75	1	378	0.063415475	24.87924557	0.466196379
76	1	238	0.110457363	54.45134403	0.566645057
77	1	346	0.088999744	20.68470288	0.421426671
78	1	378	0.090402761	20.55967896	0.487681856
79	1	326	0.162755362	44.03806812	0.746312805
80	1	394	0.031319229	8.776976322	0.198955538
1	2	502	0.044333885	9.036091349	0.175676386
2	2	354	0.091430115	21.41864788	0.488696011
3	2	370	0.064719971	19.0936695	0.230950315
4	2	410	-0.017212266	21.41502605	0.421964642
5	2	322	0.061540971	28.22924025	0.475451979
6	2	486	0.029905381	19.02960876	0.335779688
7	2	350	0.043034573	18.71427906	0.542832473
8	2	NaN	0.095100313	11.67351837	0.11760158
9	2	590	0.069602447	9.395272732	0.160128548
10	2	434	0.023562576	11.62135872	0.351118467
11	2	398	0.050801436	26.62745846	0.389046366
12	2	322	0.12682533	30.33395715	0.385284568
13	2	498	0.01780552	10.23896107	0.2396034
14	2	326	0.134999442	31.65312454	0.351533501
15	2	354	0.018559099	12.41031377	0.366274429
16	2	406	0.021670219	21.61549937	0.315007673
17	2	398	0.057839637	14.74649514	0.41873282
18	2	334	0.124835442	26.68356402	0.287061115
19	2	354	0.051475265	22.11135163	0.393673103
20	2	350	0.13919217	35.18167003	0.469300237
21	2	342	0.108264493	17.80302529	0.381136822
22	2	482	0.071471979	19.98967737	0.291256764
23	2	362	0.107406386	23.87926402	0.583779381
24	2	462	0.079570455	38.66381668	0.199950081
25	2	306	0.080254215	18.52948813	0.486583559
26	2	290	0.347932565	71.38224786	0.509278412
27	2	282	0.096598565	25.45001573	0.489485594
28	2	338	0.104015396	28.98093904	0.304418354
29	2	302	0.125062166	36.57378897	0.518375362
30	2	334	0.080669443	13.61933849	0.360773828
31	2	378	0.122595316	32.396311	0.564948407
32	2	350	0.083092489	35.05012149	0.623465184
33	2	402	-0.000425113	17.47437158	0.270367929
34	2	678	0.024312466	8.137674526	0.107992331
35	2	118	0.165607037	39.7611998	0.560666577
36	2	278	0.048395161	20.08736017	0.50468148
37	2	330	0.049657583	22.31291816	0.465692651
38	2	658	0.045278917	7.55964055	0.096149754
39	2	190	0.050966604	16.14259497	0.279244242
40	2	NaN	0.03168566	-11.69762513	0.187412559
41	2	406	-0.021989147	18.98348648	0.270911685
42	2	522	0.080279422	19.159113	0.203346239
43	2	694	0.046978638	12.84038373	0.258417809
44	2	250	0.063997171	25.73908789	0.543059686
45	2	414	0.068565595	15.42097369	0.313622205
46	2	434	0.126195777	17.91504925	0.300578008
47	2	334	0.11445268	21.34889599	0.505441411
48	2	262	0.053392983	26.40306245	0.485657951
49	2	310	0.014031666	16.11849256	0.484178346
50	2	414	0.064664788	16.05288358	0.349392422
51	2	434	0.027419356	6.064830569	0.220037029
52	2	286	0.063413847	22.92875358	0.4327412
53	2	394	0.001139245	10.7848786	0.383527865
54	2	422	0.088520398	11.84890232	0.239055237
55	2	414	0.030612865	16.64742931	0.353201145
56	2	422	0.089339266	29.66818897	0.33539492
57	2	370	0.166662277	33.27423547	0.578496826
58	2	442	0.0849962	18.302875	0.266585461
59	2	NaN	0.058606208	13.95560086	0.184256321
60	2	250	0.037872076	12.0447822	0.275729214
61	2	194	0.001744024	10.52294462	0.46109109
62	2	358	0.067506252	24.76549936	0.436612529
63	2	262	0.020870301	22.91332453	0.350627725
64	2	374	-0.038237891	-1.838834587	0.435123342
65	2	198	0.058889982	8.749291614	0.313112761
66	2	322	0.025989899	13.6748305	0.302567024
67	2	386	0.11043763	43.70091199	0.398140862
68	2	426	0.018877514	2.633534336	0.320442739
69	2	358	0.008923224	10.37548619	0.203920242
70	2	362	0.09489966	32.2015811	0.410389565
71	2	350	0.158480958	34.11116056	0.63097249
72	2	342	0.062802534	19.0213073	0.49134843
73	2	234	0.036757578	10.1323294	0.258160709
74	2	482	0.061185944	15.69758417	0.256569807
75	2	390	0.066898416	16.11368478	0.570539458
76	2	306	0.157455392	48.32480231	0.663060553
77	2	334	0.115536229	20.99223501	0.519899426
78	2	358	0.064578344	22.30061069	0.559082358
79	2	262	0.156132797	43.43024871	0.751500924
80	2	442	0.014466159	10.02396118	0.172263177
1	3	482	0.014076363	15.0329054	0.295976586
2	3	362	0.087322757	11.50448354	0.464846262
3	3	438	-0.005963451	22.46229708	0.163703465
4	3	394	0.047999432	29.11898726	0.31935389
5	3	318	0.065003009	24.54906856	0.500274454
6	3	486	0.041035369	7.333612518	0.334710267
7	3	242	0.072661179	31.3943991	0.547978878
8	3	490	0.073420935	22.35803969	0.163412008
9	3	506	0.071621122	18.23208318	0.258001193
10	3	354	0.072198555	30.98189625	0.373311303
11	3	438	0.117137914	35.85388945	0.357807817
12	3	298	0.149945754	30.95896488	0.41224624
13	3	454	-0.014596964	12.60278555	0.281722984
14	3	294	0.047229517	23.9526018	0.248311939
15	3	406	0.033991447	18.48141698	0.448544282
16	3	402	-0.026206719	20.29521155	0.29973492
17	3	334	0.022191699	10.00494998	0.419375461
18	3	326	0.083418843	13.12053333	0.337833686
19	3	NaN	0.029961904	30.11190662	0.295345489
20	3	354	0.095558786	30.09928024	0.419955431
21	3	382	0.092693882	11.31963543	0.223772503
22	3	406	0.035616734	23.36905384	0.389878806
23	3	346	0.086221169	25.58253214	0.701735079
24	3	438	0.099183776	19.19512326	0.300966868
25	3	266	0.027370945	27.81036796	0.485816503
26	3	350	0.325836946	84.679246	0.549416067
27	3	254	0.064149502	17.35640666	0.386187063
28	3	302	0.079631467	33.56071573	0.414364592
29	3	310	0.069712501	27.45829132	0.491996181
30	3	302	0.131103039	27.30523202	0.538651044
31	3	282	0.095465754	25.05502938	0.504673175
32	3	354	0.074846902	29.27030727	0.589304201
33	3	310	0.015236539	18.33155486	0.417117517
34	3	342	0.077654125	11.03387419	0.219110606
35	3	258	0.090266541	28.35562679	0.466022274
36	3	270	0.0497224	23.78708885	0.604618116
37	3	402	0.114332687	25.54160543	0.39548395
38	3	NaN	0.074961148	13.1241174	0.112180829
39	3	402	0.088198862	15.72029493	0.350596498
40	3	554	0.102895509	7.984894082	0.240715383
41	3	426	-0.043084806	17.03356547	0.297784616
42	3	450	0.11176821	20.20674376	0.313905057
43	3	486	0.078174062	15.8074348	0.255825569
44	3	298	0.051967923	12.29894672	0.487678383
45	3	358	0.065488769	20.72845234	0.347003908
46	3	314	0.108325554	36.23028326	0.387296502
47	3	338	0.103378929	22.77260395	0.560257527
48	3	382	0.101260678	19.03445095	0.428387768
49	3	318	0.042113984	15.10465027	0.437412716
50	3	382	0.025961546	16.80706271	0.311149791
51	3	426	0.035675048	12.20921829	0.249526107
52	3	302	0.019494552	17.76246679	0.441459308
53	3	370	-0.057367443	6.41562595	0.344272283
54	3	486	0.051676422	10.79577798	0.17269108
55	3	258	0.028136092	17.19662402	0.450987261
56	3	374	0.149949278	38.84282791	0.321067486
57	3	342	0.155073787	41.85994175	0.564670131
58	3	402	0.101580145	20.58644185	0.441441651
59	3	342	0.078107396	14.76379674	0.34240149
60	3	262	0.094221254	20.05207011	0.361904151
61	3	354	0.031202868	8.5821052	0.382704969
62	3	318	0.068828456	29.13788457	0.53200401
63	3	450	0.065824617	24.09704988	0.339965741
64	3	362	-0.001395792	18.24044591	0.47541446
65	3	438	0.013142281	2.955070095	0.158533185
66	3	302	0.009272039	11.93344808	0.2908473
67	3	406	0.113559364	37.8073152	0.438445671
68	3	378	0.046579929	10.99365195	0.466401848
69	3	310	0.08472623	12.18089752	0.245577607
70	3	422	0.092730767	16.46055474	0.205892045
71	3	350	0.167531103	40.47983517	0.626844191
72	3	330	0.088482753	25.04943037	0.55685228
73	3	474	0.023760324	7.325946582	0.202718796
74	3	390	0.061285307	20.46603244	0.260579567
75	3	358	0.074242824	27.13979316	0.567205953
76	3	162	0.079167552	54.68164183	0.698583056
77	3	370	0.081803066	23.53863102	0.404430888
78	3	358	0.059620424	21.33012661	0.535964448
79	3	338	0.153359037	37.19038253	0.707331949
80	3	418	0.012143151	13.05958532	0.161682837
1	4	442	0.073771428	13.11448645	0.225070543
2	4	346	0.032544379	11.2260326	0.609140192
3	4	342	0.120945771	12.3575311	0.249334933
4	4	462	0.01792117	16.2132238	0.352467085
5	4	334	0.035259412	22.54569926	0.509338744
6	4	430	0.122947644	21.43229246	0.379940291
7	4	254	0.048477848	21.77663958	0.59992806
8	4	NaN	0.109329186	37.75968872	0.103966751
9	4	578	0.032035239	15.51502292	0.148330762
10	4	418	0.07093115	15.58981451	0.302117116
11	4	474	0.138255285	22.24565673	0.357953683
12	4	282	0.133861416	34.38402627	0.508579003
13	4	418	0.031366283	25.83351784	0.339617166
14	4	298	0.106368363	32.80209664	0.283826869
15	4	530	0.088568596	7.874293426	0.183355203
16	4	406	0.060243617	30.03430944	0.281187713
17	4	374	0.062976003	19.61235582	0.450561235
18	4	334	0.127155636	39.3241522	0.297617522
19	4	390	0.013222449	24.36616358	0.239515209
20	4	342	0.099682888	47.48937758	0.591230455
21	4	378	0.130168069	25.20264405	0.336712704
22	4	374	0.080424678	21.28268188	0.49006504
23	4	346	0.097194908	26.67893512	0.606324194
24	4	450	0.096237384	23.6909611	0.213588589
25	4	310	0.028282966	17.03249056	0.425471535
26	4	310	0.432169064	100.0838629	0.602797583
27	4	202	0.09210043	25.47963889	0.575067938
28	4	310	0.063260681	32.07887195	0.394616778
29	4	310	0.098084467	41.74868972	0.481938799
30	4	358	0.097698854	24.8187324	0.419207482
31	4	338	0.100636414	26.24512141	0.591268129
32	4	346	0.068564767	28.76823144	0.591224746
33	4	414	0.036895698	12.76425759	0.274690187
34	4	278	0.065784345	28.14084659	0.27110603
35	4	202	0.107768225	35.38242266	0.545815151
36	4	226	0.060259965	28.48008629	0.604965042
37	4	358	0.037349437	22.87808482	0.42343415
38	4	NaN	0.071507697	-2.431846173	0.167265854
39	4	438	0.089337738	19.4180025	0.30060259
40	4	434	0.092532445	2.605076823	0.235981561
41	4	378	-0.040730723	14.93897329	0.396387258
42	4	490	0.084197713	20.67102834	0.201151388
43	4	558	0.024038905	14.44764223	0.205396303
44	4	282	0.097714744	27.04413788	0.517498207
45	4	402	0.121439956	23.20665715	0.387322566
46	4	366	0.094046941	25.3577176	0.382647778
47	4	338	0.090819383	20.76183255	0.644647519
48	4	366	0.086765693	26.51078329	0.377071639
49	4	330	-0.014133605	17.33513598	0.488856047
50	4	394	0.096333025	25.95470186	0.359742192
51	4	342	0.033031389	13.14554323	0.307962386
52	4	366	0.025799027	6.24277048	0.39524951
53	4	338	-0.006157402	19.80343869	0.570468796
54	4	474	0.02407331	22.85429742	0.288007964
55	4	450	-0.004298748	-2.153351252	0.342696213
56	4	410	0.116226757	34.88329219	0.421319882
57	4	370	0.187057225	37.39870922	0.580357737
58	4	318	0.140394958	29.02691656	0.366687636
59	4	350	0.045702685	24.57069093	0.352099284
60	4	258	0.08373606	20.7126535	0.361281744
61	4	346	0.041531283	15.4127457	0.437059472
62	4	190	0.115549601	24.5581699	0.513784091
63	4	346	0.05445005	23.37081853	0.482425499
64	4	382	0.018362584	12.620172	0.323174392
65	4	474	0.065318354	5.045689404	0.253196514
66	4	306	0.020111035	12.49112498	0.329264806
67	4	326	0.114339087	43.02669545	0.534208785
68	4	402	0.049364166	4.626384631	0.377584909
69	4	310	0.054012885	17.25859356	0.256158049
70	4	274	0.138092977	38.21830631	0.487260207
71	4	334	0.167869364	39.86177785	0.683262108
72	4	370	0.080673209	22.25146408	0.576560905
73	4	374	0.013481062	7.385875662	0.298662732
74	4	354	0.104912597	26.975101	0.283224155
75	4	374	0.058156278	10.47017426	0.516780207
76	4	310	0.076216353	45.78995833	0.618355556
77	4	362	0.096261484	21.83090607	0.45392804
78	4	370	0.082837078	23.91949567	0.443046784
79	4	302	0.146373304	43.15925846	0.773945843
80	4	450	0.046323461	14.42786126	0.193272541
1	5	406	0.010703135	10.09659261	0.323503564
2	5	274	0.078395281	22.701077	0.559281495
3	5	398	0.107531468	14.23818221	0.236190861
4	5	410	0.018300979	16.64547813	0.362933023
5	5	306	0.079910353	27.37800738	0.581574026
6	5	390	0.056527351	36.93290121	0.484723279
7	5	250	0.098878264	34.90846437	0.676849262
8	5	NaN	0.151222824	33.90418103	0.179250807
9	5	422	0.02929279	9.984686604	0.307425745
10	5	394	0.027264767	31.32670668	0.445851965
11	5	450	0.155909294	30.86231771	0.397679162
12	5	278	0.147372249	26.77773532	0.513191051
13	5	462	0.045779029	17.226409	0.246090967
14	5	294	0.148626893	43.12596544	0.35634091
15	5	NaN	0.062057844	17.30622169	0.208143779
16	5	382	0.089431106	30.19051549	0.412439108
17	5	314	0.084069175	10.41930156	0.598791751
18	5	350	0.081470678	22.41608465	0.408556705
19	5	374	0.045827557	13.59136002	0.337041397
20	5	350	0.07581263	29.68819584	0.48434541
21	5	NaN	0.040483452	-1.555936084	0.230946497
22	5	390	0.049555211	16.49802462	0.499298475
23	5	346	0.096041367	18.17524014	0.64512415
24	5	434	0.090909302	13.56048657	0.191377851
25	5	314	0.108871387	23.22585385	0.48073884
26	5	266	0.420406641	89.10596642	0.535567453
27	5	198	0.068658649	17.37632821	0.528405653
28	5	322	0.114474015	30.2320355	0.409133533
29	5	338	0.10443945	20.37220418	0.335401778
30	5	318	0.104743481	28.28115774	0.473135913
31	5	370	0.101857703	26.1035384	0.501722571
32	5	306	0.078161508	35.11699765	0.656463429
33	5	438	0.041745915	10.21955043	0.271106215
34	5	322	0.063965973	14.03104263	0.28977096
35	5	254	0.059523574	19.77888585	0.438259179
36	5	222	0.073667531	26.81607365	0.602821235
37	5	394	0.14195774	22.49032852	0.460714206
38	5	482	-0.048541707	-5.933002038	0.145963891
39	5	386	0.064851205	16.85832496	0.378201356
40	5	366	0.145309637	25.20480933	0.372678949
41	5	378	-0.035849792	15.23849983	0.316634813
42	5	498	0.089909092	26.47154646	0.312579051
43	5	326	0.088211432	23.14195335	0.436129584
44	5	302	0.122360474	20.33569181	0.526576632
45	5	390	0.115221572	22.60374565	0.408104034
46	5	322	0.12627588	25.22187658	0.388738698
47	5	330	0.082396002	18.96848591	0.556990761
48	5	286	0.054661878	24.98688606	0.48982672
49	5	302	0.016468549	22.46993082	0.55613618
50	5	370	0.042878133	20.2591597	0.398520697
51	5	422	0.060088437	7.120539394	0.212938818
52	5	270	0.025913851	17.11807212	0.451817566
53	5	366	-0.070411583	8.951437058	0.418690329
54	5	386	0.073215245	35.2340956	0.319328068
55	5	374	0.06046259	19.40947551	0.489362
56	5	418	0.131658072	34.53075792	0.283948453
57	5	358	0.133511981	42.11318524	0.635053574
58	5	366	0.130233747	18.36864873	0.512289405
59	5	370	0.082441324	16.13908161	0.396346499
60	5	222	0.072724255	18.68906826	0.426988234
61	5	334	0.008918686	5.817668599	0.474688662
62	5	330	0.095294112	32.58744309	0.50860472
63	5	390	0.031527925	19.40502979	0.291786624
64	5	334	0.065646974	13.24100223	0.565829564
65	5	482	0.024273387	6.055502659	0.17903594
66	5	298	0.020910666	14.66722543	0.355758854
67	5	354	0.153293626	43.57030288	0.524242096
68	5	406	0.024234893	6.896773642	0.280512524
69	5	370	0.098826075	12.33340844	0.211558558
70	5	338	0.085532189	33.00381112	0.411046802
71	5	350	0.121026676	30.5477335	0.560759916
72	5	342	0.091642528	23.79215388	0.52857717
73	5	338	0.027203021	13.38877458	0.28751809
74	5	390	0.066823125	24.18120064	0.328389136
75	5	362	0.087891143	19.91109821	0.585734663
76	5	278	0.130392627	43.98016491	0.709677338
77	5	330	0.064368268	10.2829094	0.464898351
78	5	362	0.04843736	25.17892565	0.487198203
79	5	334	0.098343986	48.11356374	0.772505816
80	5	410	0.047627196	11.22862771	0.295815332
