# Supplementary material for: Behavioural and neural signatures of perceptual decision-making are modulated by pupil-linked arousal
Source: eLife. 2019 Mar 18;8:e42541. doi: 10.7554/eLife.42541 (PMC6450670; doi:10.7554/eLife.42541)
Supplement: Figure 3—source data 1. [file elife-42541-fig3-data1.csv]

Subject	Bin	RT	RT_CV
1	1	639.5	0.220175278
2	1	390.0487805	0.212492479
3	1	569.8333333	0.302192235
4	1	465.5918367	0.206075383
5	1	430.5357143	0.216490062
6	1	571.8490566	0.392568873
7	1	464.4230769	0.24309278
8	1	543.4716981	0.255159202
9	1	709.4901961	0.181872776
10	1	593.9607843	0.250132509
11	1	655.3488372	0.275948994
12	1	429.2444444	0.185698455
13	1	705.7818182	0.27972973
14	1	568.0727273	0.25532293
15	1	689.7777778	0.264061002
16	1	777.1636364	0.274862196
17	1	602.0408163	0.428382728
18	1	552.8	0.334194125
19	1	665.6666667	0.227410606
20	1	539.2083333	0.257936158
21	1	574.8888889	0.156308446
22	1	552.9433962	0.333829424
23	1	462.9433962	0.134603606
24	1	735.8	0.360976534
25	1	499	0.28641141
26	1	579.4285714	0.31117828
27	1	486.7272727	0.181057529
28	1	501.0566038	0.245062892
29	1	613.0877193	0.209261176
30	1	538.1754386	0.17133313
31	1	550.4727273	0.280339113
32	1	458.9259259	0.300736933
33	1	721.3061224	0.277635903
34	1	606.5185185	0.276474119
35	1	535.5813953	0.350916876
36	1	488.6545455	0.201538291
37	1	661.1785714	0.219024418
38	1	864.7307692	0.276576157
39	1	585.5357143	0.16031129
40	1	634.5652174	0.293314462
41	1	472.6071429	0.154567788
42	1	606.6363636	0.242627744
43	1	645.8064516	0.366641898
44	1	532.5283019	0.235666529
45	1	595.6170213	0.305752837
46	1	521.9607843	0.247697151
47	1	444.877193	0.182033105
48	1	504.4	0.166536944
49	1	469.4385965	0.165261543
50	1	526	0.233739816
51	1	547.2727273	0.224803219
52	1	524.7346939	0.211494968
53	1	439.6363636	0.146734887
54	1	696.16	0.318072619
55	1	582.9803922	0.221033133
56	1	570.8571429	0.208577241
57	1	482.4313725	0.24075631
58	1	546.5555556	0.235205592
59	1	460.5384615	0.166134439
60	1	568.4727273	0.378770918
61	1	508.5098039	0.241447454
62	1	691.6086957	0.257205653
63	1	524.1071429	0.166693011
64	1	785.2093023	0.27584971
65	1	513.9298246	0.290332023
66	1	807.0714286	0.262690849
67	1	629.3333333	0.230188899
68	1	607.8148148	0.29270078
69	1	665	0.203533753
70	1	482.92	0.13564466
71	1	485.122807	0.154452755
72	1	532.2807018	0.151927364
73	1	723.1320755	0.391710809
74	1	641.32	0.32411902
75	1	544.1090909	0.186843984
76	1	435.875	0.138602436
77	1	540.1090909	0.226186326
78	1	513.8181818	0.203818368
79	1	444.0377358	0.124127613
80	1	625.4181818	0.224040215
1	2	705.3888889	0.215784157
2	2	376.6829268	0.179668552
3	2	579.8333333	0.227391093
4	2	462.5714286	0.255906662
5	2	452.8571429	0.227625561
6	2	583.6603774	0.286712039
7	2	488.0769231	0.279928339
8	2	546.3773585	0.212713744
9	2	741.8039216	0.242645286
10	2	581.6862745	0.197479849
11	2	665.9534884	0.194296368
12	2	462.1333333	0.189343849
13	2	690.1454545	0.255069228
14	2	548.9818182	0.247424452
15	2	654.9333333	0.234335412
16	2	717.1636364	0.309553105
17	2	668.4081633	0.575959082
18	2	529.44	0.309063849
19	2	669.75	0.23746015
20	2	542.25	0.220690625
21	2	574.962963	0.255757132
22	2	531.3207547	0.315133104
23	2	452.3396226	0.159025308
24	2	690.35	0.264728737
25	2	485	0.174410115
26	2	599.6190476	0.276730423
27	2	478.2545455	0.15217154
28	2	444.4150943	0.182325829
29	2	665.2982456	0.273545883
30	2	555.5789474	0.192533891
31	2	554.6181818	0.174878741
32	2	437.2962963	0.190917112
33	2	766.6122449	0.325189264
34	2	616.9259259	0.274583887
35	2	551.6744186	0.253118394
36	2	477.5636364	0.193500215
37	2	729.4285714	0.311598367
38	2	856.4615385	0.310286098
39	2	587.1785714	0.159030341
40	2	629.2173913	0.271589198
41	2	466.9285714	0.208141745
42	2	594.5454545	0.197157718
43	2	705.0322581	0.266496356
44	2	518.3396226	0.215479769
45	2	602.5106383	0.27378473
46	2	564.0784314	0.340930982
47	2	426.6666667	0.157695324
48	2	538.4	0.226355187
49	2	481.4385965	0.201580033
50	2	520.6545455	0.231437519
51	2	559.6	0.232846202
52	2	554.4081633	0.216949959
53	2	463.0454545	0.178182608
54	2	708.12	0.261356884
55	2	604.7843137	0.264016777
56	2	632.0714286	0.242359692
57	2	486.4705882	0.218092312
58	2	510.6666667	0.216800941
59	2	460.3461538	0.146549583
60	2	564.9818182	0.283515066
61	2	492.9019608	0.26687958
62	2	684.3043478	0.251861639
63	2	484.3571429	0.184521855
64	2	800.744186	0.291543737
65	2	509.0877193	0.165692884
66	2	786.0357143	0.254478136
67	2	644.627451	0.188626381
68	2	544.0740741	0.230968182
69	2	700.0384615	0.311182155
70	2	490.52	0.217262632
71	2	478.1403509	0.162192493
72	2	549.4736842	0.203642753
73	2	715.7358491	0.367881007
74	2	638.32	0.346702011
75	2	545.3818182	0.15285009
76	2	459.2916667	0.194917595
77	2	557.3090909	0.343431816
78	2	524.6181818	0.332899219
79	2	435.3584906	0.132563201
80	2	600.9818182	0.182792614
1	3	673.1666667	0.315584126
2	3	394.3902439	0.241824395
3	3	601.4166667	0.30137881
4	3	485.1836735	0.371497874
5	3	433.4642857	0.166111785
6	3	583.509434	0.327559101
7	3	469.8461538	0.239287571
8	3	566.6792453	0.392333988
9	3	723.5294118	0.205158278
10	3	601.6470588	0.249946588
11	3	646.6046512	0.219869439
12	3	463.5111111	0.278726235
13	3	736.8363636	0.3497673
14	3	574.4727273	0.229397537
15	3	705.3333333	0.285828648
16	3	724.1090909	0.257365405
17	3	590.9387755	0.438578559
18	3	481.16	0.173843574
19	3	628.25	0.226173563
20	3	498.625	0.21968719
21	3	585.7037037	0.191309704
22	3	517.7358491	0.395787745
23	3	464.9811321	0.187173042
24	3	705.25	0.314793906
25	3	495.7037037	0.199749575
26	3	553.0952381	0.222318981
27	3	552.0363636	0.306815569
28	3	481.6981132	0.38814837
29	3	637.0877193	0.195745612
30	3	552.0350877	0.232953964
31	3	508.6909091	0.140025389
32	3	461.5555556	0.217729749
33	3	779.7959184	0.240117724
34	3	653.8518519	0.295138746
35	3	567.2093023	0.311119169
36	3	514.1454545	0.219939062
37	3	684.0714286	0.232048475
38	3	800.8076923	0.208213643
39	3	586.1428571	0.16867127
40	3	680.5217391	0.27720014
41	3	471.8571429	0.222778754
42	3	722.8636364	0.374207696
43	3	719.6774194	0.351024872
44	3	542.3396226	0.199023889
45	3	592.9361702	0.363475072
46	3	508.5490196	0.246019782
47	3	428.0701754	0.151213923
48	3	563.7090909	0.374800489
49	3	478.3508772	0.169974154
50	3	526.4727273	0.256695635
51	3	536.6181818	0.228384785
52	3	546.2040816	0.16768437
53	3	454.6363636	0.200136128
54	3	708.72	0.342785203
55	3	601.8823529	0.283470712
56	3	629.6785714	0.283441603
57	3	491.8823529	0.20665974
58	3	584.1666667	0.215568977
59	3	474.2307692	0.179714243
60	3	522	0.234167343
61	3	488.4705882	0.20735454
62	3	685.7826087	0.230185022
63	3	516.9642857	0.187355351
64	3	715.9069767	0.266024883
65	3	534.4561404	0.244818067
66	3	748.0714286	0.229352388
67	3	687.4509804	0.292327061
68	3	536.8518519	0.165635883
69	3	773.5	0.246546214
70	3	522.36	0.25654578
71	3	484.877193	0.155928429
72	3	578.4561404	0.180544854
73	3	689.6226415	0.251816556
74	3	614.64	0.269108509
75	3	541.3090909	0.157737463
76	3	451.5	0.159587514
77	3	514.5090909	0.241962655
78	3	501.0545455	0.192120093
79	3	462.8679245	0.132227694
80	3	653.9272727	0.377840829
1	4	714.1666667	0.257264665
2	4	384.4390244	0.193911939
3	4	543.7916667	0.25555783
4	4	502.0816327	0.314810602
5	4	454.5714286	0.267324551
6	4	622.4150943	0.335268505
7	4	489.8076923	0.245387786
8	4	575.9245283	0.346248441
9	4	733.8823529	0.184210725
10	4	572.5882353	0.214578843
11	4	666.6046512	0.233636375
12	4	447.2	0.167096236
13	4	712.4727273	0.302890181
14	4	553.5636364	0.204453681
15	4	698.9333333	0.301325938
16	4	755.5636364	0.220826149
17	4	628.4081633	0.486282451
18	4	511.2	0.182723075
19	4	636.0833333	0.242730914
20	4	517.7083333	0.263118888
21	4	566.4444444	0.192832632
22	4	495.3962264	0.167363123
23	4	475.0943396	0.152153832
24	4	736.65	0.27305732
25	4	507	0.253085454
26	4	564.5714286	0.295347224
27	4	521.7090909	0.198421717
28	4	480.6037736	0.22248861
29	4	650.7719298	0.219705078
30	4	551.5789474	0.258252878
31	4	550.1454545	0.196787205
32	4	443.8888889	0.183522105
33	4	806.8979592	0.237178976
34	4	600.8888889	0.19561766
35	4	560.7906977	0.282011634
36	4	532.6909091	0.21019641
37	4	764.2857143	0.312909113
38	4	788.8461538	0.254878192
39	4	610.8571429	0.196250577
40	4	663.4782609	0.284543795
41	4	477.6785714	0.176434536
42	4	610.5454545	0.238299211
43	4	664.3225806	0.256662616
44	4	538.490566	0.172128631
45	4	543.4042553	0.187130349
46	4	567.0588235	0.27986407
47	4	445.6491228	0.304897066
48	4	518.0363636	0.221799006
49	4	448	0.14468891
50	4	570.3272727	0.248634574
51	4	583.9636364	0.283678717
52	4	536.8163265	0.188335119
53	4	464.0454545	0.226286427
54	4	629.2	0.23445894
55	4	608.4313725	0.242111583
56	4	593.5714286	0.175131301
57	4	457.3333333	0.136945886
58	4	597.3888889	0.427242649
59	4	471.1923077	0.13483177
60	4	547.6363636	0.295289488
61	4	493.8431373	0.255493575
62	4	703.3913043	0.270605924
63	4	507.5	0.175062251
64	4	734.5116279	0.264564555
65	4	546	0.220723382
66	4	838.0714286	0.25627044
67	4	691.9215686	0.229913846
68	4	550.1481481	0.230467696
69	4	768.8846154	0.315776402
70	4	562.16	0.40566308
71	4	482.7719298	0.156125738
72	4	567.3684211	0.159033845
73	4	704.0754717	0.293984343
74	4	647.6	0.230484225
75	4	553.3818182	0.16150635
76	4	439.125	0.176072187
77	4	525.4181818	0.179533436
78	4	524.8727273	0.246690051
79	4	452.0377358	0.120536631
80	4	613.0909091	0.211949993
1	5	812	0.426238468
2	5	382.4761905	0.260597786
3	5	564.3846154	0.324233802
4	5	478.3396226	0.364042585
5	5	431.8928571	0.305658681
6	5	579.1481481	0.325688436
7	5	468.2181818	0.193423111
8	5	541.8596491	0.349320723
9	5	761.5769231	0.20926188
10	5	561.1111111	0.235483468
11	5	711.2608696	0.252003952
12	5	463.2608696	0.223990114
13	5	696.9491525	0.285228216
14	5	561.220339	0.286670808
15	5	717.375	0.326162693
16	5	810.4745763	0.257453942
17	5	605.7254902	0.387477946
18	5	505.245283	0.198346813
19	5	635.9583333	0.233348575
20	5	544.88	0.224076404
21	5	553.8245614	0.178418296
22	5	559.5555556	0.195948614
23	5	484.4642857	0.178774108
24	5	775.2195122	0.361160781
25	5	477.3214286	0.145543468
26	5	562.3478261	0.239207131
27	5	525.0508475	0.176888415
28	5	490.0350877	0.202606344
29	5	663.6896552	0.226205339
30	5	557.4827586	0.197264086
31	5	580.9824561	0.233320313
32	5	443.5172414	0.239658666
33	5	766.490566	0.209931904
34	5	674.5263158	0.184549963
35	5	530.7555556	0.229872632
36	5	567.2142857	0.252118993
37	5	765.3214286	0.262374307
38	5	858.6792453	0.234744642
39	5	604.5	0.151738492
40	5	679.16	0.259507458
41	5	509.4482759	0.294101064
42	5	612.3111111	0.291694404
43	5	765.6875	0.303332602
44	5	569.6	0.230073942
45	5	574.8979592	0.219172851
46	5	583.037037	0.267505341
47	5	441.1724138	0.15851247
48	5	552.137931	0.213650468
49	5	486.5084746	0.202055787
50	5	615.1034483	0.225632478
51	5	577.2857143	0.238672346
52	5	537.7307692	0.168148569
53	5	454.4888889	0.194784752
54	5	688.1960784	0.241881137
55	5	566.9615385	0.177255741
56	5	582.8965517	0.168124256
57	5	469.9215686	0.148793029
58	5	618.9444444	0.330836043
59	5	468.2641509	0.141827017
60	5	565.0344828	0.259865337
61	5	508.1132075	0.271446433
62	5	676.6382979	0.256590303
63	5	510.2413793	0.159075681
64	5	786.3255814	0.237986346
65	5	514.5614035	0.238645183
66	5	855.7241379	0.245093562
67	5	660.6037736	0.183008924
68	5	602.2545455	0.358511124
69	5	845.6603774	0.244290085
70	5	507.0384615	0.185172915
71	5	478.7666667	0.137812561
72	5	610.8813559	0.191666434
73	5	767.7818182	0.287992727
74	5	647.037037	0.248598326
75	5	553.9661017	0.193076088
76	5	465.9183673	0.316116068
77	5	521.1034483	0.19965569
78	5	504.9454545	0.233004911
79	5	488.5660377	0.168132348
80	5	585.2280702	0.190556853
