# Supplementary material for: Behavioural and neural signatures of perceptual decision-making are modulated by pupil-linked arousal
Source: eLife. 2019 Mar 18;8:e42541. doi: 10.7554/eLife.42541 (PMC6450670; doi:10.7554/eLife.42541)
Supplement: Figure 3—source data 2. [file elife-42541-fig3-data2.csv]

Subject	Bin	N2c_amplitude	N2c_latency	N2i_amplitude	N2i_latency	alpha	LHB_amplitude	LHB_slope	N2c_ITPC	N2i_ITPC
1	1	-1.630461501	196	0.075666664	374	4.397588606	-0.087533177	-0.000150852	0.152507387	0.233057179
2	1	-4.58291286	236	0.302732938	202	2.491374295	0.000959035	-0.000857502	0.337110089	0.141657118
3	1	-1.220681544	310	-2.177126005	444	2.17755211	-0.047558603	-0.000347856	0.083148129	0.153402951
4	1	-3.022151068	332	-2.310536158	342	1.749709293	-0.034321403	-0.000317251	0.281577165	0.214035094
5	1	-3.201522155	224	-0.825570565	418	1.41390817	-0.029463154	-6.68E-05	0.24117705	0.277747668
6	1	-2.765697609	288	-1.367326975	306	1.637548709	0.010369325	6.17E-05	0.344335995	0.181571483
7	1	-5.456916649	368	-3.307252381	404	1.89849384	-0.076773973	-0.000232697	0.600303698	0.399968599
8	1	-1.874361772	246	-1.0340853	428	2.663353233	-0.03799273	-0.000434961	0.178114996	0.186855175
9	1	-1.466333804	314	0.188157212	374	1.834806314	0.025722207	3.67E-06	0.220078324	0.258805975
10	1	-3.785676495	318	-2.059746933	382	2.28703571	-0.120821056	-7.95E-05	0.352465041	0.18197382
11	1	-2.520538404	224	0.203273096	304	4.099105023	-0.195928851	-0.00036376	0.217397514	0.13859842
12	1	-1.141885843	256	-1.341565183	344	1.826041643	0.033463943	8.42E-05	0.176064607	0.164408122
13	1	-3.406837686	338	-1.566873886	362	1.574150675	-0.028600535	-2.61E-05	0.383663347	0.204336446
14	1	-5.035585014	274	-3.657424978	268	1.676862298	-0.123554361	-0.000721452	0.357162408	0.38408279
15	1	-2.83927362	270	0.12612345	402	1.567504294	-0.109571171	-6.23E-05	0.262574267	0.19664399
16	1	-3.585438564	306	-1.327940223	394	2.902617715	-0.092875179	-3.32E-05	0.320999767	0.155147059
17	1	-1.985093635	306	-3.248609345	382	1.418098454	-0.066491741	-0.00068871	0.132407277	0.244765146
18	1	-1.78360812	266	-1.494859885	380	3.031462008	-0.019308046	-0.000312406	0.173339361	0.248174491
19	1	-3.137321099	284	-0.512405804	292	3.994481142	-0.07736413	-0.000424364	0.333982112	0.244100203
20	1	-1.75633572	308	0.564909163	300	2.567050489	-0.070958072	-0.000231267	0.197978814	0.264803833
21	1	-2.976567595	212	-1.575791275	314	1.512441003	-0.050680508	-0.000168934	0.338615155	0.185353665
22	1	-2.728927763	278	-2.318453279	444	2.602913703	-0.061700879	-0.000214982	0.361806014	0.373726855
23	1	-4.127130714	298	-3.536543431	448	2.44725432	-0.049658229	-0.000203186	0.502973693	0.379786457
24	1	-0.576276444	376	1.260591338	348	1.614452351	-0.131094583	-0.000319867	0.199891015	0.223456944
25	1	-4.308358552	328	1.689653104	356	3.281691384	-0.045017515	-0.000230837	0.381183741	0.178201655
26	1	-1.373690878	360	-0.437521095	318	5.128579352	-0.086154021	-0.000399018	0.176008602	0.143604769
27	1	0.254677699	198	-0.896399843	394	2.118150391	-0.009970025	-9.70E-05	0.070679938	0.181920847
28	1	-4.480558882	290	-0.706276674	448	2.186969912	-0.04414543	-3.64E-05	0.371051553	0.120294453
29	1	-1.639748849	322	0.650571776	448	5.343297059	-0.156361943	-0.000612933	0.132386544	0.099805425
30	1	-1.30236943	266	0.284081474	300	1.620630543	-0.041213607	-0.000165342	0.192102233	0.163201896
31	1	1.078369128	398	0.360834915	448	3.684062253	-0.088017909	-0.000678981	0.190102265	0.291427985
32	1	-0.59592082	398	-2.967843048	448	1.796006047	-0.005219821	-0.000106479	0.343130941	0.463363563
33	1	-1.879762273	198	-2.018955956	304	7.245908867	-0.321762352	-0.000209242	0.270397709	0.215074864
34	1	-0.278889247	328	-2.0988948	330	2.765554873	-0.154699334	-0.000677371	0.134238441	0.212458018
35	1	-2.206896973	226	4.022422545	216	1.834887578	-0.058563044	-2.57E-05	0.287273267	0.299734239
36	1	-4.332288897	226	-0.591531543	248	1.588773943	-0.176069388	-0.000656113	0.374139604	0.121918086
37	1	-0.099047801	250	-0.63539822	328	2.391230121	-0.171286587	-0.00017212	0.154866387	0.116870511
38	1	1.314606822	156	0.505801793	202	4.080651388	-0.136981537	-0.00019081	0.218864804	0.079330055
39	1	-1.683358434	290	1.165059102	344	3.516503528	-0.101437029	-0.000564019	0.265122477	0.124293323
40	1	-1.525978699	254	0.226202954	214	1.54403905	-0.041026142	-0.000152469	0.186782681	0.064806767
41	1	-6.155868154	272	-3.009274979	380	2.166957256	-0.150260653	-0.000755071	0.523336916	0.315604056
42	1	-1.564067052	212	-0.052509801	256	1.211167324	0.017778497	-7.46E-05	0.219933655	0.119889859
43	1	-1.970697781	392	-0.118699317	356	1.374094096	0.010494149	-5.65E-05	0.304298884	0.208764815
44	1	-4.064394901	296	-1.109944396	318	8.133927232	-0.144246325	-0.000481538	0.353558996	0.196318534
45	1	-1.342554065	308	-0.232866871	358	3.318482364	-0.065341368	-6.19E-05	0.146530648	0.23526248
46	1	-2.312182981	180	-2.165047303	342	5.42501916	-0.307440626	-0.001073083	0.300600551	0.253189676
47	1	-0.074760048	318	1.599268541	436	0.930283383	-0.062867531	-0.000413088	0.088948168	0.218261656
48	1	-0.724798099	190	-1.627848176	430	1.822784157	-0.065196101	-0.000113361	0.103767476	0.248465101
49	1	-3.942115853	214	0.896449829	202	0.990303747	-0.063615766	-0.000234393	0.534775156	0.218972331
50	1	-3.510229632	248	-2.953483749	284	3.397742276	-0.077875964	-6.79E-05	0.283735344	0.285027535
51	1	-2.39844062	266	-1.734275073	408	1.339707241	0.021458056	9.96E-05	0.287902466	0.236989901
52	1	-0.381839861	254	1.040863812	364	3.846325037	-0.142702065	-0.000831538	0.269516318	0.220362398
53	1	-0.919807086	254	2.517625617	202	1.16109476	-0.097885368	-0.000244278	0.302138262	0.315259657
54	1	-1.13775419	292	-0.680950135	350	3.707859161	-0.12628363	-0.000422441	0.189479784	0.096384784
55	1	-1.548085465	290	0.640229719	288	3.558359556	-0.100212663	-0.000429729	0.237805019	0.243641498
56	1	-3.704970547	256	-1.426162788	324	1.203533542	-0.054589941	-0.000215775	0.43052846	0.209368481
57	1	-2.875639549	208	-2.256474774	340	1.532646558	-0.058807354	-0.000215684	0.281620489	0.244189957
58	1	0.531039829	302	-0.174346101	262	0.733222964	-0.046196486	-7.48E-05	0.184353776	0.135365119
59	1	-1.650690526	274	-0.861662855	212	1.481732853	-0.050719269	-0.000212133	0.27178124	0.220573343
60	1	-0.665990355	250	-2.782917909	376	1.617297761	-0.143640517	-0.000227115	0.134590347	0.354555937
61	1	-1.341058198	276	0.859046533	354	1.35028385	-0.147250745	-0.000453965	0.247817885	0.118727891
62	1	-3.45205455	286	-1.467194105	296	3.262870803	-0.130297659	-0.000438492	0.289408064	0.13562498
63	1	-2.850184959	284	0.385433826	448	4.029672086	-0.04813939	-0.00011015	0.301281921	0.102832578
64	1	-0.843160145	258	-2.939403956	348	1.316426839	-0.08970762	-0.000110259	0.152205876	0.204701105
65	1	0.371326097	304	-0.561709409	330	6.106893528	-0.051531111	-4.42E-05	0.205668894	0.103508787
66	1	-2.686713621	260	0.173887803	270	2.322478138	-0.072801916	-0.000186654	0.353113585	0.175601841
67	1	0.016723918	392	-1.035797106	376	3.205924143	-0.128656578	-0.000418936	0.201777402	0.231943088
68	1	-0.336171084	240	-1.793641297	392	2.191351853	-0.077199483	-0.000334629	0.156790094	0.195555795
69	1	-2.196286276	246	0.27118346	266	6.558885858	-0.249168629	-0.000688113	0.246586669	0.241133713
70	1	-2.073991466	304	-1.097520748	448	1.701445019	0.007949437	6.40E-05	0.302980986	0.248557046
71	1	-5.552934757	232	-0.552708822	310	1.379138633	-0.235077412	-0.000662761	0.572156589	0.158203742
72	1	-3.195262047	332	-2.908402526	328	3.413767975	-0.032622059	-0.000103848	0.424811891	0.26883782
73	1	-0.657393016	230	1.976248177	414	5.758938849	-0.145850795	-0.00058234	0.270983508	0.267520319
74	1	-2.418697515	332	0.812678874	202	3.154230863	-0.055073421	-0.000388577	0.285844217	0.17728303
75	1	-1.217014298	266	0.918065737	394	2.785040552	-0.033530059	-9.08E-05	0.212555038	0.175441119
76	1	-5.157992813	238	-0.054635564	310	2.04608689	-0.019869888	-0.000124902	0.417187991	0.279569906
77	1	-2.839151976	252	-0.130127854	338	1.426507497	-0.064215669	-0.000333689	0.244297093	0.124988644
78	1	-2.667119426	254	-1.884815789	424	1.165176464	-0.051804514	-9.72E-05	0.301716513	0.345729078
79	1	-1.917405806	388	-3.207409719	448	1.733382809	-0.050169065	-0.000203294	0.246053446	0.319461214
80	1	-1.455836244	292	-1.205621012	374	1.437646111	-0.060310791	2.47E-06	0.261764312	0.247054221
1	2	0.203775089	270	-1.711206389	430	4.088833877	-0.166529004	-0.000264183	0.186819564	0.246356847
2	2	-5.168499786	244	-1.020941238	210	2.361843983	-0.099281148	-0.000742688	0.388502803	0.179850187
3	2	-1.493312538	284	2.817024956	202	2.193129048	-0.076240146	-0.000378887	0.082452096	0.078833721
4	2	-1.381641564	348	-2.457057046	398	1.644346108	-0.095344298	-0.000413371	0.226890644	0.262741434
5	2	-2.788104763	222	-0.918449903	362	1.367030467	-0.042010933	-0.000409259	0.238263191	0.154458116
6	2	-1.899166927	274	-2.888151363	352	1.660906565	0.015573423	0.000218184	0.276254126	0.244054469
7	2	-5.605848286	290	-4.689903201	316	1.901743426	-0.076823638	-0.000104729	0.57101306	0.472616876
8	2	-2.090861325	266	-1.903573556	432	2.846424207	-0.053797009	-0.000216204	0.200575248	0.209868976
9	2	-2.624405428	268	-0.57685516	384	2.008737503	-0.023926022	-5.21E-05	0.270072489	0.173080526
10	2	-4.558141168	290	-2.516448344	360	2.378100195	-0.080677189	-0.000165521	0.33321162	0.276458941
11	2	-3.616090934	264	-1.329332848	272	3.680729437	-0.150283226	-0.000378205	0.277313164	0.173464874
12	2	-2.587922397	248	-0.431134651	324	1.744518386	-0.00992572	3.97E-05	0.250339107	0.164243199
13	2	-3.205037759	316	-1.416284299	350	1.446658611	-0.021222211	4.16E-05	0.362244132	0.250392758
14	2	-5.168305209	268	-1.111800358	238	1.68110703	-0.117567805	-0.000585655	0.394727262	0.12284791
15	2	-1.904962076	308	-0.40753398	350	1.609282297	-0.081967649	-0.000101014	0.308894593	0.201575784
16	2	-3.271890329	302	-1.790411028	366	3.093871884	-0.101521727	3.82E-05	0.278536479	0.163357455
17	2	-1.680196888	382	-3.077040777	330	1.504148216	-0.107310453	-0.000154663	0.304657864	0.28776139
18	2	0.935418485	156	0.523014855	286	2.320787534	-0.038665862	-0.000212606	0.273896526	0.16575135
19	2	-1.330567255	286	-1.23134227	304	3.402439612	-0.080330266	-8.20E-05	0.182782312	0.236620605
20	2	-3.638006585	302	-0.888168785	310	2.435308957	-0.066109635	-0.000329872	0.211333812	0.160699078
21	2	-3.088491578	354	-0.709963465	444	1.298158798	-0.089348207	-0.000223752	0.377213438	0.145261567
22	2	-4.533570524	272	-1.21878511	448	2.401436303	-0.066266687	-0.000170507	0.506171909	0.378709867
23	2	-3.730733581	304	-3.047479075	396	2.514824661	-0.024698782	-0.000167136	0.428967748	0.331372204
24	2	-0.698571622	354	0.458864357	424	1.552821294	-0.115350094	-0.000371677	0.26277033	0.161979629
25	2	-3.756073407	288	0.754978935	306	3.133569844	-0.065056587	-0.000402076	0.280015015	0.191424492
26	2	-0.624617113	280	1.464331771	202	4.383857787	-0.109847851	-0.000429071	0.239237715	0.142960394
27	2	-0.543298639	188	-1.629185191	434	2.080663911	-0.04556075	-0.00010609	0.160101599	0.233975703
28	2	-3.273841366	278	-0.420561026	438	2.330266867	-0.034111155	-9.62E-05	0.259099807	0.173150574
29	2	-1.247025443	276	-0.802982729	312	4.767643749	-0.192679838	-0.000525767	0.186210246	0.136480686
30	2	-0.448017463	286	-0.261961998	302	1.689814487	-0.090194569	-5.03E-05	0.243616426	0.126925646
31	2	-0.213712639	398	-1.334944913	428	3.155174432	-0.087852091	-0.000478991	0.172711697	0.401750056
32	2	-1.793559223	340	-3.143338933	430	1.60790469	-0.020555976	-0.000118777	0.365956447	0.572956772
33	2	-3.179632113	268	-2.196222196	420	6.928762127	-0.372084159	-0.000202363	0.239636046	0.203448313
34	2	-2.85941819	242	-1.191570726	448	3.594316799	-0.179632158	-0.000655478	0.263896845	0.171211927
35	2	-0.701808535	258	0.854927267	282	1.446775277	-0.051206719	-4.92E-05	0.201086085	0.153375491
36	2	-3.328818227	234	-1.223478419	222	1.797804158	-0.191268457	-0.000580827	0.380455359	0.235541064
37	2	0.459731208	152	2.493053813	446	2.542089542	-0.18325171	-0.000509215	0.28750223	0.180638052
38	2	-0.687161471	186	1.211150498	406	4.161869611	-0.213826096	-0.000599964	0.190464054	0.11018772
39	2	-3.70814779	260	-0.739462962	346	3.711448345	-0.122638096	-0.000474428	0.3920569	0.102334308
40	2	-2.17705977	294	-1.56427137	364	1.616778204	-0.020725035	-0.00021841	0.246758425	0.205584441
41	2	-6.028018038	262	-3.109848721	332	1.852690595	-0.210277077	-0.000615087	0.497504459	0.29896421
42	2	-0.640307687	264	1.49228789	238	1.089335646	-0.021050849	0.000173122	0.235463235	0.201288749
43	2	-1.506628429	394	-0.72307551	324	1.194072634	-0.034043567	3.77E-05	0.308392256	0.192220568
44	2	-3.100735181	312	-2.126035777	244	7.523011355	-0.12743023	-0.000524542	0.309855885	0.225304301
45	2	-0.881697684	320	0.0702177	370	3.46153146	-0.074699376	-0.000198593	0.153125118	0.12044968
46	2	-1.780936826	326	-1.8795076	448	3.555822357	-0.310139129	-0.001382201	0.191261342	0.315076993
47	2	0.140326649	312	1.087699712	448	0.920169611	-0.053330609	-0.000299974	0.106523441	0.196081631
48	2	0.530840683	208	-1.370914349	448	1.927905385	-0.027242857	-0.00012756	0.232023119	0.239129454
49	2	-3.3178396	226	0.436280877	206	0.938293303	-0.052455376	-0.000160525	0.375919498	0.172539364
50	2	-1.543166569	248	-1.754131442	290	4.025567087	-0.056604773	-0.00017317	0.28528951	0.155084759
51	2	-1.073738072	276	-0.781400734	304	1.26484558	0.00310831	0.000161298	0.15682548	0.136030641
52	2	1.340256275	178	0.40397198	434	3.950533468	-0.168830121	-0.000355915	0.294909349	0.104992177
53	2	-1.298592057	264	1.35687226	284	1.285493486	-0.122379021	-0.000592374	0.227231323	0.189832171
54	2	-1.2547912	250	-1.376147434	340	3.580500001	-0.146645018	-0.00022956	0.241082394	0.133690767
55	2	-2.287827489	328	-1.419371772	332	3.289494766	-0.150721149	-0.000256511	0.348590112	0.239889173
56	2	-3.233076701	260	-1.516682358	388	1.186284934	-0.022523051	-8.60E-05	0.374919809	0.21835691
57	2	-2.809892942	226	-2.560631948	332	1.573260815	-0.027223585	-0.000291712	0.273439325	0.303574803
58	2	-0.462479926	294	0.073347763	234	0.786004792	-0.029416203	-0.000205251	0.213471266	0.125466749
59	2	-2.179907192	274	-0.70017894	346	1.31573265	0.056784881	9.76E-05	0.315646678	0.152385034
60	2	-0.428410417	306	0.024452659	378	1.619634329	-0.129616821	-0.000471517	0.158642441	0.172938689
61	2	-0.248514361	220	2.202598821	206	1.332417032	-0.122839259	-0.000348345	0.38961236	0.282710851
62	2	-1.308122841	362	-0.282946351	356	3.343284613	-0.100589629	-0.000448609	0.222390056	0.114223166
63	2	-3.427619497	236	0.130334402	298	4.556822207	-0.049804378	-8.96E-05	0.370800759	0.15123872
64	2	-1.856742537	324	-0.582212343	378	1.494418811	-0.057997114	-0.000151721	0.205991986	0.201113415
65	2	0.623824973	164	0.498928102	376	5.696910365	-0.1013314	-0.00013777	0.15877596	0.172525107
66	2	-3.707059504	268	1.014731505	278	2.148807566	-0.093959521	-0.000229939	0.433854706	0.27018988
67	2	-1.274570959	332	-0.425966639	350	3.096085107	-0.156118019	-0.000658267	0.187597297	0.132573616
68	2	-0.854213376	328	-1.831444803	312	2.14955023	-0.091750174	-0.00052544	0.211008997	0.219609376
69	2	-1.957294703	308	0.845090539	202	6.566795455	-0.259435108	-0.000513144	0.192113179	0.183996554
70	2	-1.377690558	224	-0.772292734	388	1.602394098	0.000195999	-9.93E-05	0.209957209	0.199072265
71	2	-5.633366157	258	0.296929691	248	1.434634053	-0.186348066	-0.000678039	0.572659721	0.194402685
72	2	-2.338640769	316	-0.001543482	244	3.35379513	-0.042008131	-8.41E-05	0.419262642	0.089174588
73	2	0.060447913	282	0.865359775	342	6.759486468	-0.099888269	-0.000443834	0.176346386	0.117528337
74	2	-0.944338023	332	0.066603267	402	3.195918444	-0.078003183	-0.000247587	0.156234407	0.154642303
75	2	-3.261596332	292	-0.910800231	340	2.769702517	-0.031806922	-2.74E-05	0.356971878	0.162486369
76	2	-4.309423804	240	0.001255469	268	1.893615603	-0.075430835	-0.000466036	0.401675919	0.261897763
77	2	-1.63040392	204	0.07902002	440	1.591248851	-0.04320274	1.25E-05	0.248396303	0.186297137
78	2	-2.786133991	258	-1.128073081	384	1.27817042	-0.049360786	-2.68E-05	0.35574302	0.274010045
79	2	-3.973371982	266	-1.87322825	324	2.152742917	-0.02396539	-0.000140218	0.468577151	0.262321988
80	2	-1.052160995	276	-0.829733252	370	1.463255039	-0.059795459	-0.000476209	0.309946538	0.178340058
1	3	-0.876073733	286	1.053820089	214	3.428956602	-0.080342781	-0.00035207	0.198555522	0.211790603
2	3	-3.880402352	250	-0.227525894	382	2.354019003	-0.090597172	-0.0002685	0.400725903	0.087338335
3	3	-4.642675866	272	2.116165752	400	2.176167145	-0.071734032	-0.000262745	0.194681488	0.077135345
4	3	-2.861097416	240	-1.918587694	376	1.644271499	-0.07679791	-0.000386951	0.288193413	0.141173431
5	3	-3.813747774	230	-1.255924103	434	1.404185672	-0.029591464	5.78E-05	0.368650093	0.237935763
6	3	-2.006733499	260	-0.941095511	290	1.671970981	-0.060968372	-0.000207065	0.262205104	0.128066173
7	3	-5.28739395	256	-3.906541911	338	1.907970678	0.001855635	-0.000456889	0.553188165	0.404697407
8	3	-1.631170191	212	-2.950520186	442	2.739293877	-0.071671006	-0.000206926	0.188777961	0.26450069
9	3	-3.309519695	264	-0.883510609	348	1.862713275	0.013299719	0.00015255	0.309584537	0.219272576
10	3	-3.112298596	258	-2.113362166	378	2.519497442	0.00916409	-0.000138935	0.28399734	0.208852986
11	3	-4.926601994	292	-0.551897131	422	3.735250852	-0.161146302	-0.000510517	0.382310173	0.092598447
12	3	0.756979551	300	-0.404878476	332	1.796620875	-0.006314145	-2.72E-05	0.253710951	0.167926438
13	3	-2.780727398	284	-1.766080697	310	1.412653182	-0.03308122	9.11E-07	0.375635949	0.287046012
14	3	-2.849546934	288	-0.114852423	288	1.671175596	-0.131187119	-0.000550559	0.291136581	0.188518211
15	3	-2.724839302	294	-1.026034011	394	1.753627899	-0.122009261	-0.000218912	0.281698746	0.193618102
16	3	-4.0081115	314	-2.23461421	396	3.161865974	-0.097494797	-0.000125526	0.338135281	0.259714284
17	3	-3.491955305	282	-0.723064942	342	1.529504826	-0.020003683	-0.000551004	0.260413935	0.129567071
18	3	-0.341305959	322	-1.659968498	366	2.501197422	-0.001238006	-9.37E-05	0.176846416	0.260450425
19	3	-1.483588085	206	-1.686363782	308	3.200386275	-0.091616403	-0.000308854	0.290600448	0.256616752
20	3	-3.260843207	282	0.90433247	286	2.340665484	-0.005004311	6.31E-06	0.229010623	0.124415829
21	3	-2.736125025	242	-0.841571847	326	1.456169799	-0.056006777	-9.38E-05	0.376357588	0.133840671
22	3	-3.696645522	270	-2.757920999	342	2.685824256	-0.049867229	-9.49E-06	0.431266075	0.370779161
23	3	-3.569815662	256	-3.482440334	444	2.168242321	-0.008192849	4.01E-06	0.46763108	0.365662094
24	3	-1.012670138	380	-0.662293938	388	1.472272544	-0.126476817	-0.000472254	0.207381398	0.180768712
25	3	-3.373779807	248	-0.403864345	256	2.977329103	-0.077490187	-0.000267504	0.266531833	0.170305982
26	3	-2.715394395	284	-2.798152061	322	4.993624857	-0.131033232	-0.000316478	0.271882612	0.235389405
27	3	-0.157676017	316	-1.420208196	416	2.050087179	-0.014733076	-0.000171563	0.200889421	0.300662951
28	3	-2.430050966	242	-1.177885866	270	2.171206003	-0.016296056	-5.88E-05	0.195296498	0.158093825
29	3	-0.899864355	244	-0.131628065	418	4.38065593	-0.147415588	-0.000219488	0.182834895	0.114392859
30	3	-2.098228997	226	0.273260131	334	1.638551896	-0.033167949	-3.68E-05	0.241652864	0.182898637
31	3	0.089733767	358	2.403131024	430	3.130679464	-0.076245294	-0.000531518	0.20534106	0.281621561
32	3	-1.627509318	398	-2.907258586	418	1.428647749	0.004730174	5.78E-05	0.401769372	0.531169862
33	3	-0.369552288	324	-2.470643338	344	7.247096813	-0.378696892	-0.000392254	0.158841713	0.286450949
34	3	-0.905879109	316	-2.09047351	432	3.058670813	-0.153126018	-0.000755065	0.157954614	0.209038845
35	3	-4.602462657	240	-0.963020852	298	1.509930496	-0.05995628	-0.000197087	0.4360369	0.169593855
36	3	-5.309560156	228	-1.343849939	252	1.637260785	-0.194734993	-0.000324584	0.434922753	0.197419304
37	3	-1.278651135	336	0.514075551	218	2.388105856	-0.157010521	-0.000361478	0.251654889	0.114362811
38	3	2.072662899	152	-1.156534313	350	3.768029304	-0.28410328	-0.00042946	0.193765694	0.134782692
39	3	-3.587805136	240	0.955553174	214	3.511197966	-0.166873113	-0.000688122	0.283374071	0.137006063
40	3	-1.928294541	292	-0.794698344	350	1.483996114	-0.037961912	-8.27E-05	0.263120707	0.123510144
41	3	-6.543257758	234	-1.790146843	314	1.835305577	-0.225761627	-0.00061636	0.488177359	0.230723531
42	3	-0.621474413	222	0.771260868	260	1.24057296	-0.020089955	2.78E-05	0.268887006	0.193369079
43	3	-2.863685833	332	-2.356779096	312	1.294095639	-0.032239994	6.13E-05	0.440532517	0.19113745
44	3	-1.280906995	272	-0.451841571	250	5.716094	-0.099560706	-0.000549784	0.218858649	0.211046248
45	3	0.1535496	342	1.091310979	364	3.350516533	0.023966009	0.000210002	0.187582678	0.123729774
46	3	-0.922132177	362	-2.909348448	446	3.847124183	-0.278961938	-0.000662613	0.198769033	0.307502699
47	3	-0.219181035	232	0.634353497	448	0.931371797	-0.066208676	-0.000287159	0.143836263	0.144201228
48	3	0.922505686	398	-1.599553823	424	1.92695914	-0.032925226	-0.00028343	0.152063285	0.272682725
49	3	-3.816965803	238	0.324812581	280	0.981610722	-0.043798185	-0.000188529	0.389663423	0.151227519
50	3	-2.258888029	264	-1.574436839	370	3.96472676	-0.029712453	-0.000348197	0.397029124	0.205829392
51	3	-1.732566266	258	-1.670529443	394	1.188025487	0.014961065	1.53E-05	0.229518769	0.295882303
52	3	0.275343072	214	-0.561819331	320	3.576445739	-0.217843813	-0.000666631	0.199687249	0.143188172
53	3	-1.260484854	254	2.176923481	278	1.195165514	-0.099901558	-0.000168898	0.23205577	0.240668785
54	3	-0.993603999	304	-0.268380541	294	3.403499638	-0.103055521	-6.94E-05	0.155641223	0.103772173
55	3	-2.23164098	314	0.866594071	274	2.958156554	-0.101153641	-0.000374513	0.273568393	0.180925271
56	3	-2.722715533	282	-0.127997578	422	1.122562602	-0.028675676	-0.000176913	0.338309717	0.123320313
57	3	-1.438081564	180	-1.751645184	346	1.598663564	-0.080679677	-0.000320603	0.215508358	0.225828887
58	3	-0.426546459	336	0.164150254	366	0.74643391	-0.059783101	-0.000419108	0.246240452	0.158755558
59	3	-3.050788826	266	-0.747158124	390	1.303379765	-0.044207261	-0.000180758	0.324332108	0.190926094
60	3	-0.587600879	260	-2.582713887	414	1.617978925	-0.13019418	-0.000499188	0.145059514	0.324619308
61	3	-0.342584998	220	-0.654506972	314	1.36845597	-0.097066195	-0.000428766	0.224000467	0.142964062
62	3	-3.686003345	260	-1.309524811	296	3.702708761	-0.114426806	-0.000315389	0.355944727	0.227740844
63	3	-2.676108704	222	-1.137348534	442	3.947557758	-0.039490801	-2.41E-05	0.36874396	0.191126572
64	3	-1.09349584	320	-1.747046375	298	1.380309754	-0.060971253	-6.93E-05	0.194992444	0.244150333
65	3	-0.139813779	288	0.054280581	428	6.9930648	-0.058815412	-0.000239084	0.149798123	0.143352383
66	3	-2.7449911	274	0.912863929	264	2.289029554	-0.058583732	-0.000199248	0.367982885	0.336164752
67	3	0.980508107	264	-0.405006803	426	3.122792817	-0.109556394	-0.000459533	0.243499058	0.13175338
68	3	-1.412135012	302	-0.450866468	354	1.912911611	-0.107879879	-0.000481189	0.241159293	0.146198506
69	3	-0.502690548	234	-2.379192449	406	6.694298256	-0.234179699	-0.000223326	0.163762582	0.215983223
70	3	-2.441158402	274	-0.577513334	414	1.542197419	-0.045607197	-2.81E-05	0.381091997	0.205734948
71	3	-6.18946536	248	-0.011490583	274	1.496712765	-0.150279155	-0.001153105	0.551280997	0.113144801
72	3	-2.734064958	298	-0.326437539	382	3.249773445	-0.032516808	-0.000241955	0.316869536	0.137281263
73	3	-0.821782141	164	-0.679580949	222	6.759326443	-0.165623523	-0.000756917	0.123012027	0.149410759
74	3	-1.656827871	336	-1.105071283	348	3.332485571	-0.090910482	-0.000267553	0.264449853	0.138108111
75	3	-3.037270597	248	-1.001718457	448	2.662304646	-0.043057739	-7.10E-05	0.334995593	0.222632926
76	3	-5.704420667	272	0.327675238	208	2.017702905	-0.046607624	-0.000202058	0.510460688	0.319194262
77	3	-1.745260587	216	1.52285294	434	1.61292286	-0.067800348	-7.52E-05	0.181809129	0.233927633
78	3	-2.628815545	256	-1.343462679	372	1.147169725	-0.044636824	-0.000171976	0.347763339	0.231035557
79	3	-3.02718457	372	-3.354323721	358	1.943993338	-0.025205426	-5.45E-05	0.397135815	0.372409355
80	3	-0.475293088	286	-0.495849105	336	1.545594801	-0.06730301	-9.25E-05	0.262619043	0.1796321
1	4	-1.963502221	352	-1.684646674	350	3.08771946	-0.057316681	-0.000138627	0.205675968	0.131432499
2	4	-2.527550931	212	0.006844891	234	2.05123658	-0.131441638	-0.000372506	0.341134102	0.123528603
3	4	-3.787957341	304	-0.326978586	202	1.972382769	-0.044431539	-0.00023781	0.128038848	0.202540839
4	4	-4.794840894	362	-1.473393246	368	1.669172671	-0.040661886	-0.000158597	0.407168102	0.168194322
5	4	-2.0400846	222	-0.902648097	378	1.316732299	-0.023624972	3.33E-05	0.223832535	0.153107033
6	4	-3.993490035	284	-1.260005347	318	1.492219204	0.008615461	0.000115641	0.442468384	0.212737511
7	4	-5.589790095	260	-2.931539198	306	1.948061869	-0.068270863	-0.000380701	0.589783505	0.276182278
8	4	-1.205447226	276	0.854307857	424	2.4357982	-0.087846399	-0.000328938	0.140559261	0.150342477
9	4	-2.338984056	256	-0.893859703	318	1.874031621	-0.014569608	-1.04E-05	0.321405707	0.1640896
10	4	-3.108596269	310	-1.646828981	368	2.127634347	0.150895423	-2.36E-05	0.342277123	0.162476055
11	4	-1.353984287	292	-3.804760422	330	3.329404914	-0.183616427	-0.000615838	0.246979192	0.263840002
12	4	-3.69377111	284	-2.122876129	308	1.737250727	0.045050463	4.51E-05	0.317049429	0.229564633
13	4	-3.681686168	280	-1.835905807	354	1.346483643	-0.033881848	-1.90E-05	0.362149002	0.223237831
14	4	-4.208349507	298	-0.623914824	414	1.738064535	-0.107195011	-0.000518084	0.369812465	0.193771879
15	4	-3.041276919	268	-1.02125379	306	1.649823185	-0.074964582	-0.000223036	0.253251984	0.123712071
16	4	-3.370859652	270	-1.893498017	400	3.07212272	-0.079809782	-0.000135125	0.295815948	0.173144426
17	4	-2.771572138	324	-4.307517204	430	1.400537922	-0.077854761	-0.00058704	0.270033255	0.354187797
18	4	0.015934844	310	0.530571486	364	2.978380773	-0.01481954	-0.00029725	0.269777638	0.180503505
19	4	-0.303567266	274	-1.916431833	326	2.816433182	-0.040751816	-1.93E-05	0.228310238	0.17309663
20	4	-1.027174748	316	1.014038036	222	2.672112073	-0.072128615	6.42E-05	0.289395477	0.211559319
21	4	-3.042448149	238	-0.661158198	352	1.730778511	-0.023898176	-0.000139401	0.359513685	0.205288623
22	4	-3.085045045	280	-1.430147647	448	2.452793146	-0.031856638	-0.000231634	0.375016926	0.311953832
23	4	-3.517272309	328	-3.95358749	444	2.344501466	-0.038869916	-6.22E-05	0.517917267	0.450999921
24	4	-1.572004886	382	0.170540116	412	1.514176085	-0.15019811	-0.000497694	0.328807644	0.20094962
25	4	-4.054087343	268	0.659323153	308	2.889179107	-0.110024547	-0.000351833	0.348459135	0.187229977
26	4	-0.102667471	312	0.027453784	348	4.621891964	-0.141917035	-0.000171912	0.128083498	0.15580197
27	4	-0.140089819	288	-1.722480832	350	2.001395282	0.087582164	0.000418485	0.171743646	0.230567027
28	4	-3.273929531	278	-1.568093436	396	2.232033752	0.016753748	-0.000176254	0.340572289	0.216122857
29	4	-1.828673212	316	-0.534480834	310	4.332527932	-0.165395777	-0.000565092	0.22958084	0.142191571
30	4	-2.15987166	294	-0.155202863	230	1.788833515	-0.046374022	-0.000160414	0.258413153	0.209203086
31	4	2.495121781	322	-0.730179792	426	3.300965111	-0.087229686	-0.000382838	0.17994594	0.33865788
32	4	-0.995526891	348	-4.161793501	448	1.531281348	-0.00810439	-5.17E-05	0.32224568	0.495809244
33	4	-1.57920813	236	-1.860190622	336	7.364537715	-0.379473901	-0.000321214	0.216470497	0.224364173
34	4	-2.881035017	286	-2.536777049	448	3.155508087	-0.175674249	-0.000517535	0.286412017	0.277737043
35	4	-2.675431243	256	0.654131901	300	1.515150524	-0.037798068	-0.000365239	0.252424792	0.207341393
36	4	-2.80944823	218	-1.774786138	340	1.556918117	-0.190339235	-0.000767415	0.370236792	0.228043581
37	4	0.646675755	188	0.406370097	296	2.35419483	-0.169092825	-0.000415268	0.211698419	0.170550803
38	4	1.704115002	174	-0.417821192	428	3.833462549	-0.208763359	-0.000526224	0.221586884	0.105907261
39	4	-2.545067768	224	-0.818655749	320	3.265245272	-0.153554904	-0.000514877	0.264814121	0.130809373
40	4	-0.316417224	278	-1.452823789	334	1.412319145	-0.011828453	-4.62E-06	0.135240023	0.205797783
41	4	-5.604980537	224	-3.790906758	342	1.827734296	-0.234549433	-0.000523735	0.486040169	0.300037923
42	4	-0.296770026	240	0.217244808	208	1.107557124	-0.049631836	-0.000145507	0.239130231	0.193778705
43	4	-4.696403866	286	-1.544625567	312	1.216991454	-0.043842067	-0.000263804	0.477274448	0.174205702
44	4	-2.405871691	308	-2.972326693	322	7.89430167	-0.125979353	-0.000612709	0.19318951	0.225480062
45	4	-1.15067624	224	-1.791583916	370	3.295384031	-0.043449622	-9.68E-05	0.140171707	0.206853723
46	4	-1.163377515	398	-2.833580036	384	3.786918555	-0.239626663	-0.001142846	0.311992077	0.340520422
47	4	0.246406308	276	1.136845406	444	0.915943878	-0.077487009	-0.000307237	0.242334146	0.256565516
48	4	0.575387091	210	-1.09872781	440	2.126363252	-0.077966809	-0.000287504	0.167884526	0.315590669
49	4	-2.108924283	246	0.519054044	286	0.938182137	-0.035603426	-0.000178408	0.411950251	0.290922056
50	4	-5.409847676	270	-3.170988835	370	3.889120929	-0.065251724	-0.000301406	0.451271619	0.331465908
51	4	-0.948857199	290	-0.142011198	210	1.272536461	0.045205187	6.82E-05	0.128178537	0.115878014
52	4	1.777913694	152	1.847143308	304	3.936130138	-0.165270814	-0.000386062	0.355990747	0.19510828
53	4	-0.615290006	256	2.460190638	290	1.508025476	-0.100987372	-0.000484419	0.226698498	0.317273857
54	4	-1.190897519	260	-1.250115751	334	3.504637622	-0.182843977	-0.000186255	0.093966235	0.165159561
55	4	-3.285955705	286	-0.994035797	316	3.13011169	-0.137326418	-0.000322438	0.436124815	0.214054606
56	4	-2.085459183	312	-2.015853538	384	1.217714661	-0.040113122	-0.000137683	0.315046259	0.290759035
57	4	-2.186900229	198	-1.765049128	278	1.534615632	-0.071912531	-0.000380556	0.255411113	0.267779757
58	4	0.282991266	342	-0.425744409	420	0.74011047	-0.041695571	-0.000377457	0.189792697	0.215011399
59	4	-2.479969991	272	-1.035100895	378	1.321920165	-0.065452228	0.000110111	0.34644207	0.157032457
60	4	-1.406495096	346	-1.160286945	316	1.573402238	-0.104904079	-0.000372107	0.225114651	0.126314162
61	4	-1.777537531	260	0.382247479	244	1.360105319	-0.133158209	-0.000422278	0.306228139	0.154987932
62	4	-2.161474561	270	-0.432389053	312	3.57911048	-0.114764799	-0.000354286	0.281866234	0.13404147
63	4	-2.828510026	238	-0.463355682	394	4.030593053	-0.024232501	-0.000132427	0.273859081	0.089331441
64	4	-2.719277596	398	-2.973513236	374	1.413539525	-0.039103318	-1.30E-05	0.226965053	0.243453368
65	4	-0.516762007	204	-1.2333459	448	6.897876126	-0.072418969	-0.000168632	0.117763716	0.172832716
66	4	-2.722224018	228	0.3085263	280	2.025351048	-0.107539797	-0.000230936	0.392690714	0.360390428
67	4	-0.769751775	250	0.521597965	202	3.120638694	-0.12586901	-0.000413199	0.144275627	0.100789013
68	4	-1.046800022	302	-1.326375378	400	1.884524224	-0.106792136	-0.00033249	0.20156823	0.206157663
69	4	0.462599036	278	0.101041749	274	6.507506	-0.230226522	-0.00028674	0.133630905	0.061677766
70	4	-1.278205452	286	-0.188514047	444	1.804517443	-0.034055614	-2.53E-05	0.24425447	0.163942264
71	4	-5.081791925	234	0.188256121	382	1.400817889	-0.21430004	-0.000848927	0.475447858	0.148666679
72	4	-2.852916049	360	-1.474645143	350	3.498634811	-0.043177423	-0.000132639	0.38002868	0.234330817
73	4	0.648770534	218	1.382827913	284	7.086923476	-0.142854034	-0.000696391	0.162633396	0.179914579
74	4	-1.235552121	398	-0.102384872	394	2.996800932	-0.114907351	-0.000142943	0.252091101	0.157677944
75	4	-1.719226406	252	-0.187990411	370	2.455526631	-0.056122394	-5.24E-05	0.289303513	0.197323018
76	4	-5.88603881	252	1.295365388	224	1.812062859	-0.055248188	-0.00018259	0.50327722	0.279960789
77	4	-2.702567587	270	-0.453039735	422	1.528271949	-0.053664288	-0.000235058	0.330655607	0.124373799
78	4	-2.155454023	264	-1.04215531	418	1.182252094	-0.047311513	-7.06E-05	0.273907691	0.273582033
79	4	-2.746232092	292	-2.450483835	394	1.742994639	-0.026462047	-0.000125666	0.38729795	0.252002752
80	4	-1.3943833	300	-0.90766179	350	1.514910749	-0.038414085	-0.000156806	0.23047941	0.122803611
1	5	-2.58219817	274	0.469016622	204	2.880792568	-0.032585371	-0.000299183	0.248123378	0.175317989
2	5	-3.704018954	238	-0.229806763	244	2.5378412	-0.105812113	-0.00039382	0.311895105	0.114092937
3	5	1.568116258	284	1.521552334	416	1.973599638	-0.078156016	-0.000180527	0.18690012	0.082791424
4	5	-2.041946337	278	-1.926551218	294	1.567033491	-0.059512842	-0.000312567	0.207125752	0.211065407
5	5	-2.589592128	220	-0.116271506	396	1.400481368	0.002328976	-0.00013745	0.216949155	0.049384901
6	5	-1.951269588	258	0.572089451	296	1.558405101	0.009671171	3.79E-05	0.396156666	0.243149744
7	5	-5.838819076	308	-4.536950113	326	1.739935734	-0.055530502	-0.000243289	0.62677265	0.498611759
8	5	-0.328526902	280	-1.573253878	446	2.73363294	-0.054667069	-8.15E-05	0.086004677	0.223743187
9	5	-1.625450444	306	-0.742087055	370	1.919293803	0.011360432	1.88E-05	0.228985376	0.281712658
10	5	-2.623312421	336	-3.23639178	326	2.316487418	-0.007746177	-8.19E-05	0.284963651	0.322388198
11	5	-6.909760924	278	-4.044236927	402	3.244945669	-0.133718756	-0.000425631	0.343442611	0.225044064
12	5	-2.747659609	216	-0.468959596	302	1.686669928	-0.040456939	-0.000173069	0.2359572	0.126654311
13	5	-2.506367949	306	-0.830575567	354	1.417044221	-0.039133485	2.99E-05	0.32393454	0.22898267
14	5	-2.774547129	260	-0.573680861	272	1.778557297	-0.13089178	-0.000547229	0.248669155	0.140219496
15	5	-4.066841702	278	-0.397666148	264	1.570894383	-0.056771064	-0.000134148	0.337285512	0.138963603
16	5	-3.126285671	316	-2.895617622	376	2.953382268	-0.112399736	-0.000301114	0.290332377	0.244034191
17	5	-4.58127854	384	-3.573099896	324	1.328495381	-0.202256976	-0.000599272	0.303688061	0.219290915
18	5	0.203652596	314	-0.748367395	312	2.843310325	-0.03879683	-0.000199724	0.255372819	0.166435669
19	5	-3.901847307	236	-1.422585897	320	2.850972903	-0.085955317	-0.000169536	0.290414577	0.165854677
20	5	-2.807810454	266	-1.286658252	226	2.407381034	-0.078892787	-0.000187154	0.266049086	0.153044029
21	5	-2.625557855	218	-0.045392582	360	1.644134892	-0.033208541	-0.000173981	0.316235842	0.129322019
22	5	-4.279650914	258	-2.216418904	330	1.974326405	-0.069982859	-0.000130604	0.513447911	0.384820387
23	5	-3.573687892	302	-3.821915783	448	1.943472666	-0.018701485	-0.00017027	0.405499223	0.501543585
24	5	-2.816833383	316	0.585011027	238	1.661398218	-0.127915907	-0.000395619	0.291850763	0.122266576
25	5	-3.774543001	246	-0.219967101	292	3.081905833	-0.020194187	-0.000172524	0.313058741	0.138997577
26	5	1.485722898	200	0.154420128	216	4.741513205	-0.110490853	-0.000351436	0.23574305	0.107632518
27	5	-0.492035724	320	-0.577065253	384	1.916847651	-0.032608145	-0.000155131	0.151806001	0.198453646
28	5	-2.710373649	262	-0.335241817	394	2.065664257	0.041050273	0.000118277	0.334983229	0.106541152
29	5	-1.393249168	378	-1.605672873	436	3.963790344	-0.182348845	-0.000487134	0.250016326	0.315927281
30	5	-2.169276673	306	-0.788691604	338	1.731676233	0.019338502	-0.000251454	0.279402786	0.299712919
31	5	0.998788634	368	0.844767635	448	3.062537677	-0.088486079	-0.000309075	0.137748353	0.342749854
32	5	-1.812731627	380	-5.081626113	446	1.545010002	0.002151575	-8.31E-05	0.398846422	0.588360787
33	5	-1.401138032	358	-2.559803472	394	7.174780143	-0.374542527	-0.000366847	0.199817836	0.245326117
34	5	-1.993136332	354	-0.086897561	428	2.985693097	-0.176935241	-0.0005717	0.212536188	0.204080133
35	5	-3.735482912	280	0.832238423	216	1.624155929	-0.051554855	-8.01E-05	0.316788794	0.112023833
36	5	-2.488903728	226	-1.510796807	210	1.901334482	-0.189867087	-0.000651257	0.402066864	0.196737976
37	5	0.979190845	170	1.903505446	414	2.339541178	-0.141045143	-0.000628744	0.198607774	0.185934123
38	5	0.027285497	152	1.738573067	396	3.495840209	-0.206461995	-0.000768914	0.284229534	0.279955626
39	5	-4.174534314	226	-0.942964584	380	2.895069961	-0.160890304	-0.00048522	0.418413807	0.17210589
40	5	-0.391812848	350	-0.338315447	300	1.439680684	0.015587448	-4.39E-05	0.112781784	0.120834087
41	5	-5.733456984	244	-3.841399559	340	1.924630427	-0.191453405	-0.000548592	0.5558542	0.322839292
42	5	-0.470156121	242	0.088036625	210	1.123399898	-0.042007597	2.44E-05	0.218706065	0.077466865
43	5	-5.112214663	368	-3.477315985	358	1.372941806	-0.090356984	7.70E-05	0.491391894	0.344056949
44	5	-4.059373256	246	-2.046993546	322	5.294217905	-0.113272532	-0.000609119	0.29828467	0.168037194
45	5	-1.671619214	306	-0.306872614	288	2.861975195	-0.033855467	1.62E-05	0.151080254	0.135701332
46	5	-1.154643183	384	-0.616299015	438	3.442543598	-0.27510265	-0.001200759	0.288695493	0.248215835
47	5	0.060678142	394	0.872410791	448	0.887782228	-0.059937362	-0.000122975	0.128887786	0.152917419
48	5	1.078190332	216	-2.089319367	384	2.044765114	-0.028623866	-0.000181997	0.149899926	0.308941309
49	5	-1.687060549	232	1.782317302	242	0.945251357	-0.005466306	-0.000280474	0.386852087	0.236551642
50	5	-2.783196814	278	-1.668556054	300	3.570473274	-0.047612592	-0.000314441	0.301218479	0.167214288
51	5	-1.568912811	262	-2.625468577	368	1.232457065	0.062243985	0.000246659	0.271858251	0.328754811
52	5	0.889799466	210	2.475995696	246	3.983249997	-0.170021971	-0.000415874	0.348192736	0.214718393
53	5	-1.992266428	242	1.108508888	432	1.338741542	-0.097895133	-0.000237798	0.228946856	0.182100033
54	5	-0.003809117	358	-0.963614641	290	3.794070811	-0.134592399	-0.000175919	0.152065811	0.175390339
55	5	-4.581525447	298	-1.411433526	274	2.639661761	-0.096809155	-0.000340748	0.436423331	0.221379588
56	5	-3.035065012	250	-2.037901004	328	1.146918231	-0.006987999	-0.000268673	0.318023148	0.249073697
57	5	-1.776772799	252	-2.357065939	340	1.501145119	-0.054718443	-0.000286168	0.218965179	0.258834847
58	5	-0.206336253	302	-0.348449372	240	0.716109865	-0.015398718	-0.00011128	0.134282842	0.157712863
59	5	-1.939044417	266	-0.114419661	424	1.309610828	-0.062066658	-0.000253508	0.32357182	0.192982709
60	5	0.242560292	220	-1.880194408	334	1.597851769	-0.119811004	-0.000300471	0.107345672	0.148262514
61	5	-1.612755247	208	-0.563354279	310	1.339641903	-0.129853908	-0.000329128	0.227561136	0.159481406
62	5	-4.008100148	284	-1.593393145	312	3.36131554	-0.16196973	-0.00020388	0.395131976	0.188976754
63	5	-3.614244189	266	-0.093207835	282	3.681578351	-0.045537907	-6.95E-05	0.444368108	0.092606766
64	5	-1.596397103	268	-0.433803354	406	1.393204825	-0.047672947	-9.51E-05	0.162826617	0.116962509
65	5	-0.392708349	196	-1.090721938	370	4.958067483	-0.064310939	-0.000211565	0.147424821	0.191409497
66	5	-3.987690436	270	-0.254313525	262	2.148972739	-0.06897898	-7.95E-05	0.456041809	0.304371353
67	5	-1.73574296	278	0.933850382	446	2.996068004	-0.179315578	-0.000537503	0.159034159	0.190302421
68	5	-1.079247725	226	-0.647183432	354	1.952120563	-0.068071623	-0.000380049	0.163273827	0.169128381
69	5	-0.531685775	172	-1.428271165	276	5.700342985	-0.263668872	-0.00065542	0.198849457	0.157863777
70	5	-1.815686109	272	0.080455082	442	1.455771345	-0.040283132	-9.09E-05	0.264143742	0.075020771
71	5	-4.280771613	230	-0.04184867	340	1.341334155	-0.181200054	-0.000777438	0.499155126	0.166286596
72	5	-2.490816928	316	-1.200962404	288	3.525904406	-0.022448672	-0.000112416	0.376897049	0.210707689
73	5	-1.980402289	248	0.062754234	284	5.917001431	-0.15926252	-0.000559073	0.169561841	0.067171399
74	5	-1.795506317	356	-1.301029662	332	3.535636898	-0.098493063	-0.000176601	0.384810878	0.220642266
75	5	-2.180745534	262	-2.049335795	370	2.501079488	-0.048851018	-8.93E-05	0.166761124	0.292338347
76	5	-3.139664376	236	0.062440108	220	1.569064237	-0.068125523	-0.000286967	0.314911617	0.23860896
77	5	-0.056686685	232	1.936895592	444	1.549802024	-0.086719006	-0.000227024	0.209843428	0.22203124
78	5	-2.645642706	266	-0.584070348	380	1.177087433	-0.05922015	-8.54E-05	0.31610887	0.140420072
79	5	-3.071343051	336	-2.434857009	390	1.752279919	-0.009662016	-4.40E-06	0.388929852	0.233525695
80	5	-0.620340735	284	-0.366060779	374	1.504381994	-0.0250494	8.61E-05	0.262697813	0.269667035
