# Supplementary material for: Behavioural and neural signatures of perceptual decision-making are modulated by pupil-linked arousal
Source: eLife. 2019 Mar 18;8:e42541. doi: 10.7554/eLife.42541 (PMC6450670; doi:10.7554/eLife.42541)
Supplement: Figure 4—source data 1. [file elife-42541-fig4-data1.csv]

Subject	Bin	CPP_onset	CPP_slope	CPPr_amplitude	CPP_ITPC
1	1	446	-0.006628856	7.565719923	0.301044678
2	1	242	0.097681931	20.56937341	0.516034962
3	1	370	0.019830119	9.178285243	0.19112627
4	1	402	0.042905941	35.00833176	0.29325754
5	1	350	0.071983523	18.0264312	0.411401331
6	1	406	0.053983953	39.6410324	0.47125919
7	1	294	0.049928544	34.04795311	0.622202284
8	1	338	0.148206558	38.42069556	0.221548054
9	1	406	0.053110646	20.77973491	0.310964407
10	1	410	0.025991173	24.88877492	0.472342495
11	1	486	0.142272638	26.87082509	0.359528918
12	1	310	0.108511058	24.70908934	0.37109864
13	1	410	0.057750599	22.32564959	0.259587515
14	1	338	0.168463558	54.34284923	0.391726508
15	1	342	0.035081832	17.05750001	0.356276752
16	1	362	0.041301418	28.22463029	0.41975715
17	1	358	0.032384609	6.599019241	0.540310264
18	1	366	0.078298578	20.41440831	0.301969785
19	1	346	0.081321052	37.50587152	0.375126444
20	1	362	0.075843187	26.43630586	0.504546168
21	1	370	0.090070133	5.254271913	0.322623904
22	1	410	0.059220341	22.09494789	0.430327747
23	1	354	0.086304848	24.20131062	0.595105283
24	1	474	0.119062377	18.90699258	0.256589399
25	1	278	0.098177751	25.3114647	0.495084641
26	1	330	0.434601941	104.0562854	0.521864857
27	1	202	0.060174326	22.3974156	0.60558956
28	1	318	0.094739186	27.49233201	0.297889702
29	1	374	0.080418513	17.01797833	0.313389417
30	1	346	0.132879775	28.63313594	0.417538364
31	1	386	0.098791401	26.89444157	0.557819844
32	1	374	0.071410974	32.44316498	0.578146263
33	1	390	0.003579709	13.66733957	0.320071081
34	1	286	0.009760129	20.80911812	0.286910501
35	1	254	0.068304105	20.30548043	0.379455046
36	1	274	0.080300882	30.44907962	0.662092664
37	1	382	0.081079401	19.42564331	0.454327393
38	1	490	-0.031572524	-6.624659801	0.150434889
39	1	446	0.102970974	13.84648169	0.33808818
40	1	418	0.093360205	24.10869422	0.364998877
41	1	382	0.022271859	19.79143181	0.297999439
42	1	510	0.059813377	21.92600833	0.205007629
43	1	394	0.083070116	19.098912	0.323171887
44	1	282	0.056553749	19.72487826	0.474317332
45	1	398	0.085133815	13.62559582	0.359377916
46	1	422	0.07736534	25.52513015	0.33013093
47	1	326	0.098322182	18.89738869	0.632233051
48	1	366	0.094481815	27.32482652	0.387791931
49	1	310	0.035595594	19.61390365	0.527609421
50	1	374	0.099123306	30.42582096	0.477825424
51	1	402	0.047920032	13.44712275	0.361798911
52	1	338	0.033490622	18.64623545	0.382199864
53	1	362	-0.008599738	14.00471983	0.468976556
54	1	382	0.103483368	35.34572883	0.284944365
55	1	298	0.031604297	16.73491	0.363947943
56	1	438	0.103906009	32.73634229	0.269023114
57	1	362	0.154469352	38.28658181	0.572530069
58	1	374	0.1407588	27.62485877	0.463942914
59	1	414	0.06274236	19.16724353	0.28376474
60	1	290	0.108393172	20.97175477	0.411284431
61	1	338	0.013369331	14.56230409	0.495274049
62	1	318	0.093051411	27.80504608	0.563617798
63	1	282	0.046504976	24.01207177	0.369189163
64	1	398	-0.01219375	-1.74113671	0.376243515
65	1	426	0.045277082	8.735724534	0.200446667
66	1	314	0.001064935	13.60586537	0.300080686
67	1	346	0.111456997	45.57990615	0.577652391
68	1	414	0.043300407	4.961564395	0.301630788
69	1	386	0.057474802	7.9800624	0.228686542
70	1	350	0.107912871	29.89919407	0.447938584
71	1	350	0.152221392	31.71589067	0.605783606
72	1	374	0.046576654	16.27969106	0.486357095
73	1	458	0.016066858	6.844446015	0.156607823
74	1	458	0.07647961	13.86274693	0.270959698
75	1	382	0.046970287	23.08203027	0.569094073
76	1	270	0.121078656	56.10665349	0.625639353
77	1	330	0.074438229	20.99289889	0.524133491
78	1	390	0.077078909	22.53646497	0.546467635
79	1	338	0.134415555	39.5920215	0.727014346
80	1	418	0.025410366	9.008516686	0.32641325
1	2	486	0.082998679	7.555152909	0.219014569
2	2	366	0.037257446	6.84855831	0.485123103
3	2	398	0.101679807	20.66725677	0.314586396
4	2	410	0.029329915	24.42914941	0.371071885
5	2	310	0.052547435	27.09064979	0.501982128
6	2	446	0.049537444	25.02596388	0.35762099
7	2	286	0.078067936	28.57831956	0.488226472
8	2	614	0.128834793	27.43015837	0.14477977
9	2	410	0.062664316	14.19534326	0.295028769
10	2	350	0.075675745	26.8103078	0.367612502
11	2	462	0.116066137	29.16403661	0.364622629
12	2	282	0.158494756	40.56723501	0.547713971
13	2	406	0.01781871	16.41984899	0.374024931
14	2	NaN	0.100896717	16.59108559	0.228944221
15	2	398	0.063551961	6.622256468	0.24763926
16	2	398	0.022435615	26.19902035	0.354984413
17	2	338	0.10098268	26.48659529	0.512313163
18	2	382	0.107232178	15.34420283	0.260021772
19	2	370	0.133729099	37.23133058	0.378212973
20	2	282	0.09692921	28.28373702	0.532812407
21	2	386	0.082907907	14.18639031	0.250814457
22	2	406	0.041306039	21.12283315	0.396547335
23	2	358	0.097288537	19.1587864	0.596992172
24	2	390	0.117145021	38.36180351	0.317430207
25	2	274	0.067362231	27.05367544	0.540293809
26	2	274	0.32668128	78.96020498	0.536541419
27	2	246	0.080464775	20.5776224	0.544024303
28	2	326	0.067150898	34.40918657	0.441887013
29	2	298	0.099822385	37.15762463	0.459830775
30	2	354	0.097332848	19.8193162	0.357903991
31	2	350	0.128117274	27.98442861	0.518964053
32	2	350	0.035566732	28.42712107	0.584563802
33	2	454	0.026329762	8.761726326	0.279185131
34	2	NaN	0.054423329	7.83211416	0.161834239
35	2	250	0.133831798	29.75192514	0.473329917
36	2	258	0.076220291	26.88174348	0.597791558
37	2	418	0.112627643	21.31173473	0.397993793
38	2	NaN	0.041837309	2.631236303	0.138582086
39	2	390	0.100375733	13.46323015	0.358299793
40	2	414	0.098419391	10.81601053	0.193117456
41	2	382	0.009098357	19.37624726	0.333512236
42	2	618	0.035302774	16.12095116	0.173330402
43	2	842	0.045243557	16.94420215	0.168381927
44	2	338	0.105484122	17.99083899	0.472746208
45	2	418	0.106909532	22.55655967	0.350093727
46	2	398	0.148561177	31.94964833	0.372757779
47	2	326	0.117828274	28.13078279	0.577814702
48	2	226	0.100104714	31.41704194	0.457430554
49	2	258	-0.003336429	19.81188404	0.456415455
50	2	386	0.059080862	14.14184561	0.36567863
51	2	390	0.045777027	10.72826983	0.235175322
52	2	242	0.037495522	25.20836096	0.473907063
53	2	378	-0.020357156	9.316821783	0.369921404
54	2	130	0.100239993	37.8154927	0.332697264
55	2	346	0.059476102	9.985695503	0.45639082
56	2	410	0.101427589	34.98990636	0.451134211
57	2	350	0.128527936	37.5237074	0.663160019
58	2	NaN	0.073080942	12.82000741	0.19060003
59	2	358	0.043072198	16.1315562	0.356818034
60	2	198	0.080292035	19.60716595	0.364725069
61	2	166	0.025730812	21.53297631	0.484470121
62	2	310	0.096831583	27.92525006	0.498756542
63	2	310	0.053303922	20.48894064	0.384342848
64	2	350	0.010147465	13.06184557	0.480303544
65	2	402	0.046006092	8.289792277	0.208061897
66	2	298	0.031081703	12.67690315	0.304173973
67	2	362	0.185539632	40.78104486	0.488650922
68	2	406	0.036974519	8.495967388	0.357268527
69	2	446	0.040549964	3.592849574	0.183982778
70	2	338	0.072445964	33.32542159	0.394807636
71	2	338	0.178424875	42.2218855	0.648899076
72	2	334	0.083635864	25.79305521	0.600464096
73	2	386	0.02317841	7.18772291	0.249972973
74	2	430	0.066661755	23.60851222	0.300832321
75	2	366	0.036495334	16.37179142	0.521072375
76	2	290	0.086138702	38.93908428	0.577813659
77	2	358	0.089577965	22.5288771	0.406958182
78	2	366	0.057867715	24.27951806	0.483231035
79	2	318	0.130590745	38.71274803	0.723307941
80	2	462	-0.009501401	7.801463843	0.161694391
1	3	430	0.050172777	30.25903209	0.233653793
2	3	350	0.091782804	18.38998356	0.557014632
3	3	386	0.07446402	16.72125115	0.179013579
4	3	426	-0.021633189	12.0496932	0.346717889
5	3	298	0.059141835	34.23254388	0.53711857
6	3	454	0.05127334	10.92340932	0.368508649
7	3	278	0.078799292	26.77128183	0.5827255
8	3	NaN	0.075606557	34.57949749	0.093244344
9	3	NaN	0.057372871	9.983388227	0.204817922
10	3	370	0.056370141	18.77245332	0.283355295
11	3	418	0.119867538	30.77754127	0.426040138
12	3	330	0.150909747	30.77819411	0.326323973
13	3	370	0.002352681	33.42744485	0.364538568
14	3	298	0.070831975	35.70767622	0.307863353
15	3	530	0.046795716	6.34363105	0.251158823
16	3	354	0.005847481	30.14937638	0.396128294
17	3	354	0.06889333	11.8725579	0.445851681
18	3	314	0.135490004	43.72801392	0.389503852
19	3	414	0.037936465	26.0400638	0.275765868
20	3	194	0.084237187	36.68402343	0.56781854
21	3	374	0.106917533	15.19205741	0.26423483
22	3	418	0.061752683	17.88758228	0.389766389
23	3	330	0.071592297	25.73186878	0.658518819
24	3	402	0.102000652	29.52098829	0.290301046
25	3	314	0.076247783	23.62866349	0.540888205
26	3	294	0.359384119	76.0622893	0.534675554
27	3	262	0.101598152	16.46500585	0.421234536
28	3	342	0.102347664	26.3207155	0.407218845
29	3	314	0.067188016	30.11141543	0.447460686
30	3	294	0.10109536	16.69803966	0.490161913
31	3	314	0.080989247	26.0723412	0.492801194
32	3	342	0.109797817	37.36039313	0.633641977
33	3	402	-0.008205688	20.77229484	0.308658379
34	3	374	0.054803349	16.42969912	0.28683833
35	3	202	0.102202861	43.03447489	0.536905681
36	3	226	0.062905212	20.55863394	0.54788496
37	3	322	0.060148447	26.88814827	0.525466798
38	3	NaN	0.084211887	3.476011293	0.069659577
39	3	458	0.047878515	13.62453438	0.252184725
40	3	518	0.074247385	2.148381911	0.261764565
41	3	394	-0.024294981	17.40140061	0.332558965
42	3	442	0.113779397	26.77255245	0.301461125
43	3	590	0.066169303	16.24463831	0.196504962
44	3	286	0.087328689	23.06590032	0.496106706
45	3	402	0.090545703	20.19072427	0.360047067
46	3	334	0.123254553	25.08776982	0.410249673
47	3	346	0.084674991	16.44828325	0.473791542
48	3	366	0.05900791	23.68757479	0.436303794
49	3	306	0.022255357	16.20960485	0.418691687
50	3	406	0.023645181	17.52291016	0.324004276
51	3	414	0.014782893	8.597470763	0.200035921
52	3	262	0.059964196	18.89526382	0.47812242
53	3	358	-0.049416281	16.57104154	0.472023479
54	3	430	0.036178698	9.691392651	0.25863511
55	3	410	0.047097353	10.26246515	0.378451738
56	3	390	0.112104503	37.12267958	0.261007822
57	3	366	0.162270151	35.02640816	0.574237612
58	3	362	0.107054628	23.83617924	0.442550466
59	3	354	0.069934687	16.7337617	0.301653379
60	3	262	0.061480347	15.99684192	0.362570357
61	3	346	0.028449359	13.68935565	0.45807481
62	3	338	0.115698337	33.05907211	0.512332911
63	3	262	0.056150114	21.64576325	0.426046305
64	3	394	0.036675545	13.19910625	0.454210402
65	3	334	0.03513249	10.300204	0.320840418
66	3	318	0.012349179	10.4459772	0.258722065
67	3	450	0.149928203	32.18529211	0.365073548
68	3	398	0.009889287	3.877653281	0.351038956
69	3	298	0.053428427	18.28320838	0.332022253
70	3	298	0.146111642	43.79310954	0.461148088
71	3	362	0.142982963	32.66757746	0.568402499
72	3	374	0.090932627	21.87704221	0.536830853
73	3	402	0.019345252	10.31035893	0.149736842
74	3	358	0.050484641	21.29597928	0.278313097
75	3	374	0.09181828	15.52104171	0.521301195
76	3	282	0.089650483	51.053579	0.717382324
77	3	362	0.096573557	18.78366799	0.47505891
78	3	366	0.056438738	21.79981749	0.539970664
79	3	326	0.190411035	52.20992966	0.800882535
80	3	406	0.055996104	12.26976872	0.292214856
1	4	398	0.071199241	24.59986076	0.277884545
2	4	366	0.030451206	14.14489647	0.547229335
3	4	462	0.071348853	12.45446508	0.147931756
4	4	370	0.037543702	28.98544584	0.442238782
5	4	318	0.090957781	31.03460315	0.521981891
6	4	438	0.095428996	28.86749187	0.365438499
7	4	274	0.054405731	25.99265125	0.538029458
8	4	NaN	0.089935828	13.80592784	0.090161363
9	4	642	0.021075165	1.99075329	0.156685731
10	4	434	0.05043378	17.54883352	0.294046982
11	4	458	0.081319896	14.82734165	0.398954228
12	4	282	0.132506603	21.42724841	0.426405112
13	4	518	0.014530252	8.049957602	0.340628526
14	4	354	0.115230481	31.89777212	0.290025255
15	4	334	0.078090018	26.81948106	0.414551542
16	4	426	0.044198839	27.96616027	0.373662773
17	4	310	0.082714264	22.26279063	0.543483371
18	4	330	0.151999675	23.40971962	0.2848415
19	4	378	0.027851465	23.89907634	0.366718677
20	4	350	0.138271506	47.11906509	0.486972399
21	4	350	0.111886421	17.02427335	0.293774373
22	4	378	0.055765427	19.12534899	0.416272132
23	4	366	0.127391882	20.06534608	0.583881045
24	4	486	0.09670902	19.67163961	0.213857102
25	4	326	0.034071245	17.73754851	0.377708557
26	4	370	0.377333565	77.53578852	0.436259743
27	4	266	0.088545804	20.812668	0.471516979
28	4	314	0.087838412	24.25646536	0.333912575
29	4	274	0.13936785	33.53144674	0.44392289
30	4	314	0.079203994	19.98564723	0.413332213
31	4	418	0.072108893	29.92202712	0.495608259
32	4	334	0.056932843	29.35964625	0.631363244
33	4	362	0.026152206	22.51967118	0.339606094
34	4	270	0.086316114	16.78669886	0.209969156
35	4	238	0.141572843	32.13645425	0.49960392
36	4	254	0.045184767	26.44850422	0.573741829
37	4	382	0.099564797	26.44817121	0.32288689
38	4	630	0.055648408	12.14666568	0.154899617
39	4	390	0.077642972	19.69586406	0.302930835
40	4	NaN	0.063100696	-4.057493903	0.220017872
41	4	386	-0.002334799	13.59003591	0.35991591
42	4	442	0.125148378	25.49488187	0.302345621
43	4	354	0.068152429	12.56775308	0.358846149
44	4	258	0.059825725	27.34064621	0.574013081
45	4	322	0.091427813	24.64186184	0.396689909
46	4	294	0.121100661	30.11894814	0.37347713
47	4	350	0.076582025	18.80032533	0.492461308
48	4	378	0.067564612	23.44800254	0.397200441
49	4	322	0.03191104	19.33706163	0.479204276
50	4	390	0.063881511	14.9625018	0.360200796
51	4	342	0.039454586	15.9185646	0.308008133
52	4	286	0.029684326	8.840525229	0.349082313
53	4	382	-0.025166321	1.117175746	0.36674997
54	4	498	0.053519679	5.524351039	0.18368224
55	4	410	0.007618197	10.31172823	0.395128121
56	4	406	0.099590862	31.58769386	0.356388617
57	4	350	0.149876381	44.19950454	0.639157347
58	4	350	0.147184978	27.45875309	0.339490915
59	4	366	0.070983283	24.55486892	0.327637887
60	4	234	0.05177121	12.11526317	0.349508361
61	4	374	-0.007993752	-2.981570668	0.342361877
62	4	338	0.027556355	25.84500686	0.426344044
63	4	402	0.025268375	24.23377689	0.410051688
64	4	382	-0.019776389	14.42808648	0.572339523
65	4	474	0.029567405	-2.14349032	0.21139263
66	4	298	0.01967294	13.81720549	0.349876562
67	4	346	0.040758043	39.61339523	0.492591801
68	4	398	0.049653387	9.536894509	0.53278632
69	4	326	0.022936049	3.615258795	0.153944687
70	4	386	0.040091003	19.0219338	0.309355724
71	4	358	0.138048351	28.98119209	0.524446292
72	4	354	0.080051657	23.14460573	0.474891845
73	4	322	0.018920253	11.32633237	0.326100457
74	4	366	0.077198287	27.02680014	0.302884185
75	4	370	0.066383326	17.41974819	0.56974465
76	4	282	0.128439597	52.26608265	0.659323243
77	4	346	0.090621699	17.7117643	0.411937967
78	4	358	0.065476574	26.90173548	0.457674193
79	4	278	0.15288536	45.25108763	0.784411535
80	4	394	0.035728476	13.95889902	0.123028002
1	5	NaN	-0.019862582	-10.4696551	0.161054232
2	5	322	0.076057618	23.94379018	0.52629733
3	5	NaN	0.109843174	22.50126716	0.164548689
4	5	430	0.00571684	11.60292789	0.386229894
5	5	290	0.024583818	18.8103497	0.521199332
6	5	450	-0.009772385	10.43133789	0.325803371
7	5	298	0.069898032	21.467324	0.632625693
8	5	406	0.104991	27.96568026	0.195032594
9	5	518	0.031875029	10.06235568	0.214751533
10	5	438	0.030617333	28.35988998	0.329472051
11	5	422	0.082678185	29.22778763	0.365714246
12	5	314	0.118931965	31.4274349	0.431188494
13	5	NaN	-0.006817488	0.699910652	0.247917604
14	5	322	0.12596162	48.59483809	0.371633869
15	5	NaN	0.052118556	9.753160333	0.176517131
16	5	486	0.036053652	16.85859878	0.222911186
17	5	346	0.076129927	19.93496361	0.326538577
18	5	342	0.076474071	24.42316821	0.422915269
19	5	382	0.040058389	26.19650367	0.332845513
20	5	406	0.101672973	28.90631755	0.386062416
21	5	370	0.079633256	15.68484431	0.306902777
22	5	446	0.045109408	17.84708309	0.27002322
23	5	358	0.08224584	20.74963301	0.553315404
24	5	398	0.056283439	19.23204441	0.170411271
25	5	366	0.002508334	16.14614266	0.323272511
26	5	298	0.400137859	82.32739775	0.629464332
27	5	274	0.07869377	20.93960984	0.409777024
28	5	322	0.072017483	34.84168061	0.388356481
29	5	298	0.097596766	27.38573089	0.506003292
30	5	310	0.097914224	30.19055167	0.464806768
31	5	334	0.115290588	25.11816207	0.547991835
32	5	342	0.080781136	28.85942856	0.523169646
33	5	262	0.007833739	6.672968396	0.277701291
34	5	286	0.129302909	21.03647568	0.284265077
35	5	202	0.031832839	20.00599218	0.555710021
36	5	266	0.03699947	19.49335786	0.489761052
37	5	346	0.07641462	23.72877227	0.438612633
38	5	574	0.004953681	9.411005451	0.150448368
39	5	238	0.100407701	23.70266353	0.33444956
40	5	510	0.121407269	-0.798364859	0.217019959
41	5	534	-0.079775408	8.95630833	0.17226327
42	5	490	0.094083933	20.33981883	0.306379168
43	5	766	0.057394991	17.44260434	0.196291076
44	5	210	0.086736386	12.21486516	0.518951081
45	5	434	0.093486531	17.44753756	0.293716391
46	5	330	0.095117047	21.33553542	0.312644495
47	5	310	0.112733373	22.05702312	0.549409227
48	5	270	0.056520665	18.05434836	0.412585223
49	5	314	0.024954359	16.69757202	0.543492226
50	5	382	0.090423212	21.56469984	0.341804425
51	5	738	0.014537601	0.066774649	0.164992076
52	5	350	0.009762521	11.01370151	0.32060924
53	5	354	-0.051216479	7.651081415	0.470381099
54	5	490	0.048485075	16.16728602	0.182022486
55	5	334	-0.008937027	15.12240771	0.41499667
56	5	410	0.1317768	35.39924007	0.394280716
57	5	382	0.20163282	36.53802259	0.516582644
58	5	398	0.13518757	17.17878707	0.463788796
59	5	770	0.040864052	7.437312668	0.280745712
60	5	358	0.033756958	13.73175807	0.240203647
61	5	398	0.02310792	0.304996797	0.253559584
62	5	314	0.111628684	28.61805581	0.610008251
63	5	350	0.053343678	20.75850616	0.24315251
64	5	334	0.050216169	15.06072824	0.447648509
65	5	358	0.029405939	8.785590424	0.325895377
66	5	330	0.02635612	20.50534324	0.275442678
67	5	370	0.134159023	48.94707616	0.433645972
68	5	386	0.032277026	6.719778574	0.303364205
69	5	278	0.098568165	28.01008465	0.307772737
70	5	350	0.087361773	23.64028955	0.264019929
71	5	346	0.121690015	37.30389447	0.635250218
72	5	390	0.089633532	20.54500752	0.499401757
73	5	214	0.042722928	9.55211273	0.374203136
74	5	398	0.100602675	20.60187211	0.354295674
75	5	362	0.107809457	25.78679763	0.542908326
76	5	266	0.128381849	48.86251199	0.638702544
77	5	350	0.09465597	17.06553517	0.416034253
78	5	346	0.088289449	17.90358059	0.498203216
79	5	322	0.108470719	40.31291676	0.731177075
80	5	586	0.044245651	14.47836353	0.17090793
