# Supplementary material for: Behavioural and neural signatures of perceptual decision-making are modulated by pupil-linked arousal
Source: eLife. 2019 Mar 18;8:e42541. doi: 10.7554/eLife.42541 (PMC6450670; doi:10.7554/eLife.42541)
Supplement: Figure 5—source data 1. [file elife-42541-fig5-data1.csv]

Subject	Bin	N2c_amplitude	N2c_latency	N2i_amplitude	N2i_latency	alpha	LHB_amplitude	LHB_slope	N2c_ITPC	N2i_ITPC
1	1	0.81242469	208	-1.433548514	344	3.48931219	0.061211468	-9.56E-05	0.136021273	0.208329524
2	1	-3.614024523	232	0.215351514	222	2.235660781	-0.09431749	-0.000571677	0.375669295	0.119440924
3	1	-1.840365503	360	-0.686659762	448	2.058287924	-0.052061111	-0.000245588	0.153777806	0.104260121
4	1	-1.379930808	338	-0.885210088	432	1.681420913	-0.065126562	-0.000137099	0.287617631	0.1231843
5	1	-4.374420137	268	-0.244756751	400	1.506819772	0.031911737	-0.000254338	0.387172276	0.182042171
6	1	-2.614442837	250	-1.327317905	306	1.548581355	-0.062774393	6.52E-05	0.358365788	0.262899127
7	1	-5.401230325	314	-3.728518424	296	1.930299444	-0.055132363	-0.000308917	0.54617074	0.420061686
8	1	-1.40544684	268	-1.931078302	440	2.664714394	-0.131474237	-0.000131422	0.18657141	0.220708047
9	1	-1.988366845	258	-0.024324659	368	1.84670353	0.01991167	-0.000130532	0.24581866	0.211392036
10	1	-4.185879142	302	-3.517511921	342	2.331252452	-0.016091074	-0.00039843	0.42578914	0.338621318
11	1	-4.105505713	248	-1.504760588	410	3.661254384	-0.161563836	-0.000487772	0.219308603	0.162411267
12	1	-2.723996229	284	-0.083761884	340	1.854441344	-0.011417524	0.000239425	0.285439919	0.176148319
13	1	-3.577533876	314	-1.247558973	348	1.386036042	-0.027514967	0.000112282	0.386660178	0.278998196
14	1	-3.469739116	276	-2.34640751	382	1.647756796	-0.134238008	-0.000700798	0.298324502	0.279689081
15	1	-2.454695349	256	-2.497437717	362	1.499115534	-0.084381168	-8.14E-05	0.230703439	0.226687218
16	1	-5.05647049	308	-2.031357921	448	3.147872288	-0.123654034	-0.000260929	0.424353992	0.220382842
17	1	-2.306277029	326	-6.742498309	370	1.55993201	-0.087736858	-0.000639027	0.354766924	0.348921819
18	1	-0.57036003	200	-0.940526675	392	3.688590101	-0.002254903	-0.000251976	0.240049857	0.188556588
19	1	-2.250490682	216	-0.811058599	322	3.791689339	-0.050074299	-0.000315092	0.286125877	0.312346179
20	1	-3.374566077	272	-0.738924754	300	2.28544802	-0.066184031	-0.000358201	0.232212066	0.173771175
21	1	-2.942159824	244	-0.064226434	292	1.441057908	-0.044650869	-0.000267	0.33614403	0.140758838
22	1	-4.484218247	266	-2.187285161	412	2.517839309	-0.049796167	-0.000106354	0.44560763	0.337207826
23	1	-3.773640861	266	-3.320431718	444	1.786058678	-0.041026207	-0.000133091	0.446212661	0.425595682
24	1	-1.334470566	374	-0.17008467	374	1.733391976	-0.156352626	-0.00054552	0.15176165	0.134698713
25	1	-4.426337927	272	0.947837648	202	3.230480266	-0.060187747	-0.00033487	0.361723176	0.163125113
26	1	-2.23397088	368	-0.406599093	356	4.489937014	-0.113195636	-0.000269064	0.196710158	0.10959687
27	1	-1.934568272	320	-2.039071872	380	1.785073038	-0.054531779	-0.000260178	0.179330265	0.27041438
28	1	-3.432761904	264	-0.516984662	394	1.949046994	-0.014981949	-3.83E-05	0.389641684	0.1007768
29	1	-2.08767721	254	-1.237717222	316	4.441241049	-0.208716201	-0.000493999	0.225979792	0.138673792
30	1	-2.822085101	238	-0.744158047	330	1.521994375	0.003566424	-0.000155116	0.301388731	0.184354867
31	1	0.552552169	398	0.162954587	448	3.768626613	-0.05880582	-0.000457429	0.133022434	0.353029552
32	1	-0.93433106	398	-3.663226221	416	1.662100738	-0.033276013	-0.00012605	0.447000332	0.557547159
33	1	-2.778298796	276	-3.148717386	348	5.068876181	-0.421459079	-0.000312386	0.262708365	0.296010936
34	1	-2.69044283	314	-0.846492695	428	3.529389547	-0.147653697	-0.000761541	0.261665966	0.117380304
35	1	-2.561302081	284	1.759852473	294	1.768551986	-0.019959775	-0.000196205	0.251149285	0.16243057
36	1	-4.875733622	222	-1.196474338	218	1.328976948	-0.182793618	-0.000790537	0.389539141	0.173955789
37	1	0.269364849	152	2.126251804	212	2.090677014	-0.159258965	-0.000746332	0.219873615	0.146186592
38	1	-1.140603972	294	0.017051357	208	3.354971904	-0.18910834	-0.000560829	0.178816451	0.195680708
39	1	-2.837262082	274	1.106435512	336	3.10550603	-0.124757936	-0.000586311	0.301357981	0.16895365
40	1	-2.231289141	354	-1.433657049	302	1.539292129	-0.008995844	-0.000265615	0.269701637	0.144903343
41	1	-5.986656609	224	-2.471790776	326	1.780445147	-0.217512498	-0.000731981	0.505162726	0.190832412
42	1	-1.444692673	272	0.516583952	202	1.128120121	0.043806105	8.27E-05	0.252369562	0.094700253
43	1	-4.318336363	282	-2.641849225	322	1.278018921	-0.095319096	-0.000119351	0.514144345	0.249629068
44	1	-2.428157553	264	-1.914107738	312	3.776562474	-0.121969793	-0.000422373	0.221738739	0.195805688
45	1	-1.042517153	314	-1.138280145	372	2.164155079	-0.051397106	-3.00E-05	0.209867494	0.155251419
46	1	-1.304485069	332	-0.361584126	444	4.088159283	-0.247450817	-0.001150787	0.214955264	0.249497665
47	1	-0.109819242	302	1.293898703	204	0.929390263	-0.084926575	-0.000481324	0.123709823	0.219483555
48	1	0.078712593	176	-1.504557846	432	1.845266407	-0.04952222	-0.000255656	0.157532589	0.277702527
49	1	-3.07729826	196	1.356057864	206	0.944240926	-0.046446808	-0.000160841	0.43850051	0.187770913
50	1	-3.885618164	256	-2.779674562	432	3.585775343	-0.06303624	-9.41E-05	0.323615566	0.264855127
51	1	-2.709671167	288	-2.416259704	448	1.193394444	0.060985844	0.000162167	0.37727735	0.342739641
52	1	0.009904575	242	1.679315378	250	3.42193173	-0.188324024	-0.000380432	0.208609736	0.163133176
53	1	-1.511175557	230	0.712929056	276	1.243363178	-0.132824961	-0.000415962	0.197341345	0.097089705
54	1	-0.682072439	306	-1.564534311	432	3.133745039	-0.106596846	-0.00017465	0.146766977	0.184308383
55	1	-3.599833129	302	-1.236121	302	3.056214682	-0.125029991	-0.000406685	0.366427202	0.206357682
56	1	-2.397611106	282	-1.38712516	392	1.217734876	-0.023088061	-0.000115154	0.2596002	0.21425362
57	1	-2.358672709	222	-1.380650484	336	1.473568779	-0.047084393	-0.000378014	0.220309387	0.252552392
58	1	0.12612977	338	-2.095100084	382	0.771211444	-0.01168533	-0.000202946	0.20456183	0.265582246
59	1	-2.416301971	300	-1.81330573	378	1.140147584	-0.070282549	-0.000103213	0.326059811	0.318015456
60	1	-1.558327222	302	-2.893844016	404	1.454735294	-0.122660593	-0.000295025	0.204995369	0.323780449
61	1	-1.815301764	220	-0.04667491	222	1.34449281	-0.122527897	-0.00020251	0.289637801	0.161906648
62	1	-3.46577765	276	-1.406589751	344	2.67546861	-0.169236183	-0.000411622	0.411075319	0.167415297
63	1	-3.645789468	240	0.10813714	382	3.401334823	-0.038205655	6.93E-06	0.441025387	0.13088665
64	1	0.989297599	396	-1.480435688	424	1.385329946	-0.015097547	-8.50E-06	0.118953774	0.149685273
65	1	1.145481751	202	-0.298686706	420	4.892181089	-0.070552519	1.42E-05	0.174582599	0.142429294
66	1	-3.693636479	268	0.299762496	262	2.198271916	-0.095514725	-0.000125971	0.449470771	0.291841195
67	1	-1.153213141	354	-0.477633889	374	2.772254349	-0.151974535	-0.00063695	0.162961731	0.188716622
68	1	-0.148556164	296	-0.412552435	310	1.878931501	-0.042663633	-0.00042106	0.188150022	0.147970808
69	1	-2.248490562	282	0.147938354	268	5.132106824	-0.264977949	-0.000578149	0.197312231	0.165552919
70	1	-1.449341848	296	-0.732755108	390	1.400654645	-0.023210771	2.40E-05	0.283240671	0.217789516
71	1	-4.791526888	250	-0.708266703	394	1.365333667	-0.176196107	-0.000962407	0.505525859	0.119497067
72	1	-2.687755804	300	-1.717972196	386	2.400809131	-0.044531001	-0.000145	0.340822421	0.272579206
73	1	-2.229874543	248	0.348469784	282	4.764271993	-0.14098592	-0.000710309	0.216639812	0.154120567
74	1	-0.480822535	334	0.07667131	302	3.218811707	-0.066086789	-0.000427677	0.225218824	0.131766893
75	1	-2.257254498	286	-0.518570628	354	2.72296378	-0.026163327	-0.000137395	0.307109189	0.209585298
76	1	-4.661214087	230	-0.27431601	260	1.534514872	-0.038292705	-0.000152201	0.41143769	0.20447267
77	1	-1.881634338	248	0.777234426	434	1.522223103	-0.116082961	-0.000149849	0.145315623	0.144672014
78	1	-2.241399308	264	-0.025419789	436	1.189106703	-0.07896336	-0.000102497	0.283796204	0.189892586
79	1	-3.475339781	366	-2.569209645	322	1.493021085	-0.019674125	-7.59E-05	0.404467485	0.260851372
80	1	-0.293846071	330	-0.498503233	332	1.351157178	-0.033631933	-6.19E-05	0.198770697	0.228177611
1	2	-2.147349346	274	2.666829261	224	4.234113568	-0.040997381	-0.000367079	0.29777487	0.298331799
2	2	-3.490356763	238	-0.657504071	238	2.513776739	-0.107237021	-0.000585705	0.331641621	0.186618823
3	2	-3.161312414	232	2.493214397	202	2.136945162	-0.098682256	-0.00041864	0.072142887	0.125815539
4	2	-2.197281379	356	-2.085082596	424	1.683166654	-0.030502167	-0.000298116	0.21040467	0.15040898
5	2	-3.968340667	224	-0.847821971	364	1.32982123	-0.043994057	3.73E-05	0.273906216	0.167949976
6	2	-2.731079685	284	-1.334470032	346	1.639976525	-0.082204234	-3.13E-05	0.316597514	0.212196767
7	2	-5.331599164	294	-3.350133052	394	1.838427732	-0.060218228	-0.000298942	0.5663622	0.39249197
8	2	-2.168768774	240	-0.095264922	428	2.687936351	-0.082394336	-0.000203544	0.191171913	0.137444127
9	2	-1.811471323	260	-0.178862364	388	1.892904451	-0.000331576	6.95E-05	0.264197805	0.246142341
10	2	-2.48444678	318	-1.163331103	382	2.492812009	-0.103954097	-0.000142416	0.279168014	0.211157116
11	2	-4.307031114	318	-0.905970324	230	3.748334333	-0.170658953	-0.000445585	0.295296557	0.121585109
12	2	-1.870879521	322	-0.170574417	292	1.784490451	-0.054911064	-0.000328721	0.245812225	0.230555341
13	2	-3.319361501	312	-1.933536237	360	1.443684515	-0.045571663	2.87E-06	0.362554149	0.266173086
14	2	-3.779127097	264	-0.198837409	270	1.656344219	-0.102376663	-0.000457741	0.364875757	0.155572253
15	2	-3.73018734	292	0.343507342	356	1.619259222	-0.104076952	-0.00017515	0.279293534	0.192338365
16	2	-2.010423106	310	-1.679141442	356	2.939857563	-0.119487595	-0.00023213	0.216214402	0.166079514
17	2	-3.519958827	282	-2.022770748	318	1.345322135	-0.175255943	-0.000549998	0.144028915	0.211351249
18	2	-0.380423286	262	-0.756573048	366	2.48816984	0.031543865	-0.00025277	0.292467739	0.200382621
19	2	0.068272292	234	-1.128431488	334	3.316659292	-0.080620619	-0.000112602	0.263621617	0.245958006
20	2	-0.809256959	282	-0.227010271	348	2.395270625	-0.072749762	-3.07E-07	0.145684385	0.10591946
21	2	-1.723855116	234	-2.213898173	324	1.460404339	-0.052047782	-0.000188144	0.218455399	0.272676083
22	2	-3.356746557	288	-1.836440327	446	2.396137454	-0.056062838	-6.73E-05	0.4373009	0.343079705
23	2	-4.014172986	316	-3.374755188	448	1.974996125	-0.039490237	-4.81E-05	0.48271821	0.414808695
24	2	-2.075295456	354	0.445240428	310	1.775081793	-0.142993813	-0.000160409	0.313860006	0.10932969
25	2	-3.913610842	246	-0.310196192	258	3.136006123	-0.071960388	-0.000360831	0.2970001	0.171669119
26	2	0.303243179	230	-0.886962966	322	4.579194717	-0.114758331	-0.000248517	0.154174487	0.140386921
27	2	1.129252393	330	-2.347355603	368	2.059390413	-0.017748923	-0.00013089	0.197962688	0.265578042
28	2	-3.052050006	276	-0.603843814	422	2.261746917	0.008367383	8.29E-05	0.31621824	0.145350453
29	2	-1.45665607	354	-0.928588899	426	4.801898393	-0.147580251	-0.000225396	0.191016635	0.253399893
30	2	-2.377702351	228	-1.069460565	202	1.775198968	-0.025131731	-0.000121792	0.295753689	0.167157436
31	2	0.89765088	398	-0.099736974	448	3.099270822	-0.114654228	-0.000598339	0.175852714	0.320847569
32	2	-1.38668129	398	-3.526804479	448	1.666330547	0.009816632	-4.10E-05	0.345708418	0.593219145
33	2	-1.479985904	346	-1.921742297	210	6.680324676	-0.396450295	-0.000516897	0.213785953	0.207521367
34	2	-2.061842965	284	-1.451648619	434	3.26311296	-0.129532317	-0.000551125	0.311589791	0.227836181
35	2	-3.591734469	254	1.225455492	202	1.522023692	-0.029576022	-0.000263471	0.284899619	0.172656161
36	2	-3.55699809	226	-3.17415657	276	1.596641437	-0.168909753	-0.00062168	0.42069446	0.308683798
37	2	-0.36413002	152	0.146977146	334	2.263766398	-0.172649607	-0.000409664	0.201855461	0.099637222
38	2	1.216936622	192	0.795862488	290	3.709254551	-0.212665497	-0.000745172	0.253489967	0.158797827
39	2	-2.814640492	228	-1.45967584	348	3.852600917	-0.109450496	-0.000497455	0.29697296	0.166602953
40	2	-0.364439804	262	-0.283879702	280	1.294830001	-0.049786478	-3.26E-05	0.142511219	0.085599976
41	2	-6.302188941	270	-3.576723873	336	1.94118001	-0.194120334	-0.000496768	0.526355238	0.339134822
42	2	-1.35565877	244	0.302781937	260	1.177819875	0.027892148	9.55E-05	0.230685122	0.141039871
43	2	-1.700583357	370	0.445771392	352	1.441314407	-0.001685559	-0.000124874	0.271756533	0.198848517
44	2	-4.376196988	250	-1.800105942	336	5.159621763	-0.105161594	-0.00038921	0.308206241	0.201653081
45	2	0.034399344	176	0.301626193	448	3.167086572	-0.053397297	4.51E-05	0.097315085	0.137094395
46	2	-0.930417426	396	-3.034001972	384	4.64411293	-0.274729023	-0.001446092	0.279214613	0.2528263
47	2	0.015464121	282	0.583762795	448	0.893216268	-0.053461404	-0.000315083	0.118345689	0.163875669
48	2	-0.815796445	210	-1.951587981	386	2.102568095	-0.033461499	-0.000284523	0.203738474	0.331501248
49	2	-2.868702427	200	0.664384205	248	0.958106693	-0.040211465	-0.00010776	0.348503501	0.212187346
50	2	-3.44979001	274	-1.694831203	398	4.042045462	-0.081253822	-0.000348332	0.343378347	0.220297909
51	2	-1.905430878	228	-1.71063518	376	1.231807734	0.025177214	0.000213255	0.265243912	0.267465949
52	2	-0.033001848	210	0.461923518	320	4.313359538	-0.172915063	-0.000568454	0.191317299	0.14838628
53	2	-1.599980064	262	1.598492114	426	1.210875596	-0.126433896	-0.000328691	0.265433677	0.171030154
54	2	-1.169210343	360	-0.218717333	406	3.608048949	-0.103068789	-0.000164881	0.135246105	0.113386467
55	2	-2.806265379	292	-0.97430404	266	3.340642973	-0.13390784	-0.000438341	0.416425218	0.216902597
56	2	-3.010135217	284	-1.120076619	348	1.232906732	-0.03171049	-8.58E-05	0.385967254	0.183748874
57	2	-2.101570386	206	-2.249309451	344	1.587466873	-0.04001645	-0.000223402	0.246543904	0.22187938
58	2	-2.055529393	266	-0.6551707	396	0.748495342	-0.089318741	-0.000459702	0.266977381	0.223442746
59	2	-2.066188842	274	-0.266583623	404	1.358507032	-0.099100262	-0.000102395	0.312773915	0.147588687
60	2	-0.642289998	200	-1.46372984	360	1.555309652	-0.138946742	-0.000335091	0.095431451	0.217639728
61	2	-0.787355365	256	1.749577549	270	1.290335526	-0.071970038	-0.000592212	0.308754606	0.20990752
62	2	-3.841201102	246	-1.370369727	288	3.191689943	-0.125879656	-0.000478329	0.345439949	0.198227989
63	2	-3.398700455	256	-0.404974316	302	3.188368238	-0.036349894	-4.77E-05	0.351048145	0.120773063
64	2	-1.836386877	256	-1.1058025	392	1.412798942	-0.05846157	-0.000199494	0.216601164	0.176227531
65	2	-1.198731187	156	-1.015635885	284	5.437584761	-0.066205324	-0.000237847	0.109911507	0.135288548
66	2	-2.987225674	264	1.176414491	280	2.003971064	-0.083074514	-0.000338298	0.448609506	0.361543382
67	2	-0.782249105	294	1.815222346	440	3.111157349	-0.15966582	-0.000644696	0.122010266	0.193397569
68	2	-1.444670558	294	-0.601203425	356	2.212356423	-0.056915777	-0.000403699	0.226492166	0.182322003
69	2	-2.141047085	304	-2.589284671	276	5.882561742	-0.265722668	-0.000470662	0.216349784	0.274302287
70	2	-2.605766908	284	-0.480785417	442	1.433839447	-0.028841784	-8.44E-05	0.370152192	0.215366077
71	2	-5.514164618	248	-0.07685405	360	1.561686058	-0.210200183	-0.000874723	0.521401316	0.125509403
72	2	-1.465108223	342	-0.216992557	386	3.368204237	-0.044813889	-0.000181318	0.346511061	0.089971337
73	2	-1.305190899	222	-0.227507052	308	5.968441428	-0.151872334	-0.000522813	0.17756112	0.129152765
74	2	-1.563118185	376	-0.860518534	348	2.99110211	-0.086547998	-0.000167314	0.229173202	0.140625719
75	2	-3.592350274	286	-1.401082363	396	2.651604357	-0.077903243	-0.000229065	0.34904273	0.263462888
76	2	-3.878908646	230	0.718334446	252	1.874673201	-0.06238912	-0.000156168	0.330589261	0.251813569
77	2	-1.349722118	214	1.056370255	432	1.521181645	-0.108032242	-5.28E-05	0.177876635	0.157781174
78	2	-2.126979136	234	-1.569443047	396	1.216229813	-0.059647591	-4.14E-06	0.313727198	0.319870127
79	2	-3.072256118	290	-3.972173696	354	1.707225808	-0.036344197	-0.000148312	0.392314867	0.399206275
80	2	-0.998114528	316	-1.320669217	378	1.520612401	-0.065249991	-0.000104597	0.228945438	0.258752106
1	3	-1.799135522	306	-1.126651366	204	3.386036697	-0.023030472	-0.000435429	0.160274469	0.193955567
2	3	-4.209510743	264	-0.563660209	382	2.483793173	-0.047083752	-0.000537908	0.371669891	0.130006651
3	3	-3.971567288	274	3.52285885	418	2.119527466	-0.049955294	-0.000133771	0.111043724	0.134790184
4	3	-1.987859379	276	-1.064565968	374	1.767872264	-0.026085732	-0.000514504	0.156052052	0.180317976
5	3	-2.770349881	230	-0.134985345	426	1.340350607	-0.062653578	-0.000100256	0.250979437	0.120092564
6	3	-2.661576756	290	-1.293748739	296	1.644362362	-0.014578583	-0.000174214	0.341916611	0.208516599
7	3	-5.363470767	312	-4.121024658	352	1.978815183	-0.09095588	-0.000495276	0.638331589	0.453932944
8	3	-0.73963849	222	-2.711367862	328	2.818844799	-0.053609603	-0.000214366	0.160951934	0.176693759
9	3	-1.978540122	280	-1.570679784	386	1.758970794	-0.001874605	9.36E-05	0.246357	0.252316187
10	3	-4.780994716	288	-1.701756299	368	2.376256255	0.0305519	-6.52E-05	0.395344299	0.132674259
11	3	-4.89329202	272	-2.900697657	444	3.585723936	-0.156811674	-0.000264762	0.354337201	0.13108889
12	3	-1.62161259	252	-2.198815073	382	1.884048039	-0.035961291	-0.000321142	0.286327758	0.164274346
13	3	-2.671288057	296	-0.93173675	308	1.472286447	-0.024489091	3.28E-05	0.353831647	0.255764849
14	3	-3.727287302	296	-0.284026181	276	1.734749673	-0.150896325	-0.000625361	0.290812494	0.140158319
15	3	-3.019455243	274	0.264845233	388	1.643184217	-0.088236945	-0.000202584	0.318716815	0.143583777
16	3	-4.737929698	270	-2.45105224	278	3.257254275	-0.073989995	-3.89E-05	0.422574108	0.24787492
17	3	-3.580330984	308	-1.68130133	354	1.351293972	-0.094253815	-0.000828253	0.267926424	0.167105114
18	3	-0.007254719	296	-1.009253833	372	3.081178803	-0.017801919	-0.000272223	0.217480932	0.194116942
19	3	-2.135715209	290	-2.745067421	310	3.821897629	-0.05682075	-0.000136246	0.240421658	0.259985085
20	3	-3.724919722	242	-0.474349117	308	2.525176729	-0.07353478	-0.000155646	0.27600585	0.205148068
21	3	-3.022200971	238	-0.397746339	390	1.580215949	-0.02760237	-0.000136421	0.379187268	0.104494371
22	3	-4.00242229	274	-2.241953395	328	2.844899575	-0.038980614	-0.000275425	0.441634571	0.28570458
23	3	-3.698013465	294	-4.131577292	442	2.141276034	-0.039184395	-8.19E-05	0.456410523	0.400821498
24	3	-2.431720067	378	-0.070635682	426	1.582633559	-0.106314096	-0.000586058	0.323769488	0.102606864
25	3	-2.926246549	288	1.058732832	252	3.137943586	-0.090392025	-0.000292186	0.251690191	0.180088713
26	3	-0.082664389	278	-0.980289909	324	4.499196324	-0.133913057	-0.000233761	0.306362442	0.071802769
27	3	-0.912044338	200	-1.108103326	420	2.005022129	-0.023516132	-0.000272188	0.198865841	0.254776825
28	3	-3.999638425	282	-0.947442512	440	2.167539738	0.00915405	-7.28E-05	0.281178135	0.139294301
29	3	-1.648707853	254	-0.223041984	444	4.942009597	-0.156321864	-0.000627418	0.126870509	0.157258139
30	3	-1.073560225	300	0.380905861	326	1.890075656	-0.021698835	-0.000236862	0.267520447	0.238044182
31	3	0.26546256	376	0.053055911	422	3.078203851	-0.129294118	-0.000422374	0.202286527	0.296054131
32	3	-1.507292263	398	-3.318468219	438	1.558507402	-0.011163171	6.19E-06	0.418431865	0.540783403
33	3	-2.304800178	338	-2.95376313	334	6.753783624	-0.402428096	-0.000310217	0.292245332	0.24821074
34	3	-2.194783419	240	-1.393424894	342	3.127046495	-0.219160842	-0.000698576	0.220344937	0.15003144
35	3	-2.802616601	268	1.940429601	214	1.688730256	-0.062923251	-0.000274923	0.292710826	0.219962959
36	3	-2.858607702	224	-1.608958897	260	1.914629834	-0.189388764	-0.000530769	0.2785212	0.181740007
37	3	0.773047787	276	0.450373829	318	2.657076152	-0.183321761	-0.000447439	0.207341183	0.173034754
38	3	0.850209557	154	-0.406799029	446	4.009046667	-0.221680777	-0.000532424	0.177843859	0.137162451
39	3	-3.093418367	224	0.28378264	328	3.190453239	-0.155457327	-0.000483456	0.311329758	0.154498428
40	3	-1.333297776	294	-2.039609313	392	1.476264868	-0.009799986	-0.000186988	0.174431619	0.24498064
41	3	-5.585229847	266	-2.934102718	242	1.973997212	-0.159403599	-0.000669292	0.502450356	0.264287816
42	3	-0.634767993	216	0.481722667	254	1.149139302	-0.014906189	-1.86E-05	0.253206772	0.159282937
43	3	-3.098673023	338	-2.253102427	416	1.432585343	-0.015640795	7.72E-05	0.409744447	0.199564562
44	3	-3.472215511	254	-0.831178225	298	6.069291597	-0.154762027	-0.000667873	0.249169676	0.144682046
45	3	-2.131138095	310	-0.910037805	442	3.595442998	-0.046980528	-7.56E-05	0.16444633	0.161465181
46	3	-1.865471461	368	-2.465761206	406	4.115381041	-0.283700894	-0.001183308	0.30817441	0.298272537
47	3	0.332988655	244	0.769091161	436	0.909843152	-0.064061385	-0.000227716	0.132553379	0.147189611
48	3	1.554821929	172	-1.123702012	414	1.962433814	-0.04699651	-1.33E-05	0.211272657	0.256224869
49	3	-2.759790169	220	1.61330986	286	0.955485932	-0.081201818	-0.000270687	0.343310676	0.210280892
50	3	-3.052218521	286	-1.916279423	304	3.949836936	-0.061361308	-0.000249283	0.285832333	0.148367192
51	3	-0.81488873	260	-0.568945344	394	1.321816606	0.02465727	0.000183792	0.116159762	0.116203072
52	3	0.47713295	258	0.615451953	310	3.892661499	-0.144903474	-0.00070592	0.389889963	0.151009353
53	3	-0.129595984	252	2.781044612	226	1.363093998	-0.101660276	-0.000464693	0.192811502	0.372895357
54	3	-1.238415041	218	-0.378005225	312	3.723481641	-0.179036627	-0.000131385	0.190261875	0.094953296
55	3	-3.449373602	344	-0.903456069	286	2.873685198	-0.094018271	-0.000284141	0.426766399	0.203838464
56	3	-3.204152235	282	-0.8555018	204	1.130246188	-0.052707681	-0.000210683	0.334145305	0.112598906
57	3	-2.500012539	218	-0.937262011	354	1.456538823	-0.038033726	-0.000309847	0.347726088	0.263934595
58	3	1.417523131	304	-0.018384285	420	0.714786395	-0.052889964	-0.000268818	0.193342898	0.147743008
59	3	-2.823222809	292	-0.721817269	448	1.323658103	-0.041681711	-0.000151129	0.316698621	0.209803964
60	3	-0.221315605	172	-0.901735276	352	1.711369899	-0.125684499	-0.000437221	0.089309113	0.163251431
61	3	-1.183241429	204	-0.07601346	316	1.365659071	-0.122200297	-0.00039371	0.272407227	0.093417822
62	3	-3.096001937	382	-1.209741617	426	3.503107215	-0.110539765	-0.00015976	0.311081114	0.161515118
63	3	-2.08253266	228	-0.286836051	406	4.608797335	-0.04279424	-8.05E-05	0.2609614	0.070564922
64	3	-3.120221203	282	-2.956090145	354	1.38178947	-0.102947097	-7.55E-05	0.246539841	0.208053739
65	3	-1.086000777	174	-0.35916442	382	6.03909989	-0.067923032	-0.000221063	0.195210944	0.123391875
66	3	-2.313195924	274	0.474536124	278	2.278580855	-0.076317596	-0.000189259	0.356737001	0.335693967
67	3	-0.287463183	264	-1.053746551	436	2.903526074	-0.118239528	-0.000429817	0.146363671	0.183284624
68	3	-0.283127324	286	-1.513922298	310	2.01284764	0.025533718	-0.000298755	0.217210487	0.211437764
69	3	1.21335287	176	-0.924386944	290	6.532566444	-0.213101993	-0.000396864	0.288150409	0.204979006
70	3	-2.376621931	272	-1.00653879	446	1.767727532	-0.034504285	-0.000178752	0.346664722	0.225691583
71	3	-5.815070927	238	-0.829534304	378	1.469866627	-0.181212631	-0.00074884	0.574552207	0.15518067
72	3	-3.383885228	304	-1.791889137	330	3.780241851	-0.044245872	-6.33E-05	0.394734039	0.255560221
73	3	-0.804828304	288	0.004568591	398	6.639107883	-0.161364164	-0.000758209	0.132037656	0.119600909
74	3	-2.771929376	308	-0.197287628	350	3.237363464	-0.09205499	-0.00020897	0.278815193	0.136313563
75	3	-2.91797283	292	-2.341853863	318	2.491997004	-0.02228627	-3.74E-05	0.335429589	0.268908956
76	3	-6.767780051	238	0.458264619	218	2.03771973	-0.081601747	-0.000183259	0.596305005	0.382654917
77	3	-0.89380673	212	0.498183188	210	1.501755375	-0.06427971	-0.000208482	0.222919242	0.129495898
78	3	-1.955644872	256	-1.898663026	430	1.146220091	-0.057953308	-0.000178985	0.273704126	0.274842526
79	3	-2.30110934	272	-2.206690413	374	2.052266204	-0.042262734	-5.24E-05	0.325612831	0.250427251
80	3	-1.673416785	290	-1.468592363	342	1.46598937	-0.052467216	-0.000101818	0.271581321	0.204429867
1	4	-3.465931919	260	-1.684081203	296	3.64737906	-0.274249194	-0.000496481	0.322447872	0.208364085
2	4	-5.309310339	236	-1.804021536	242	2.183845663	-0.126565081	-0.000576028	0.390830512	0.212322791
3	4	-1.77093955	286	0.132744653	440	2.100168947	-0.061781568	-0.000408866	0.131637294	0.099015783
4	4	-5.102882985	340	-1.757453278	364	1.636646235	-0.069397311	-0.000234171	0.416334595	0.218729357
5	4	-0.694064368	220	-2.453458279	416	1.356088527	-0.034549898	-3.43E-05	0.181081113	0.268470171
6	4	-3.756659416	264	-0.204289041	334	1.609188212	0.007864749	0.000203748	0.429789947	0.229541787
7	4	-5.650701347	310	-4.413512767	330	1.928937723	-0.076469669	-0.000302425	0.604432892	0.466631581
8	4	-1.895830095	206	-1.340863333	448	2.635421703	-0.080254171	-0.000476037	0.203517192	0.183891285
9	4	-2.662219992	266	-0.368247192	300	2.146135287	-0.020294139	-3.34E-05	0.252045536	0.171110655
10	4	-2.891379043	282	-2.464133086	392	2.327193284	0.168144112	0.000159692	0.249809359	0.264308705
11	4	-4.823137801	256	-3.843976888	306	3.924250822	-0.187015844	-0.000402228	0.266721914	0.23840706
12	4	-1.454473014	250	-0.803819584	274	1.657255566	0.106090069	0.000306493	0.196306113	0.146798129
13	4	-4.052977695	276	-2.315206991	360	1.498113952	-0.0397025	-9.64E-05	0.423357762	0.305730712
14	4	-3.901273624	302	-1.878313303	304	1.776038186	-0.086766191	-0.000638081	0.309869247	0.20154938
15	4	-3.527653623	272	-0.878909085	320	1.586200757	-0.085541358	-0.000105274	0.353463998	0.202472402
16	4	-3.243082048	398	-1.654240895	392	2.99816647	-0.086503985	-9.27E-06	0.252006301	0.228025001
17	4	-0.792437927	348	-1.402347465	398	1.394787719	-0.106655936	-0.000219405	0.212395448	0.105146111
18	4	-0.963963355	264	0.887203569	380	2.287163037	-0.070879488	-0.000191785	0.151472786	0.238587239
19	4	-2.340929984	320	-0.483530781	288	2.804486854	-0.104255033	-0.000347381	0.259059901	0.251259548
20	4	-4.217541077	302	0.66201124	298	2.540324679	-0.045908328	-0.000220455	0.279000979	0.225536222
21	4	-3.651418822	210	-0.395514371	314	1.49460375	-0.087789309	-0.000310118	0.419312477	0.144183303
22	4	-2.986234908	272	-1.960219274	288	2.198289857	-0.057651772	-0.000156141	0.400346502	0.462064818
23	4	-3.255791043	304	-2.955116038	448	2.605897912	-0.010528752	-6.91E-05	0.418229786	0.350695666
24	4	0.464444748	380	1.006764015	422	1.214259639	-0.122433878	-0.000425542	0.289135892	0.163883285
25	4	-4.981819642	252	-0.034523099	358	2.942404012	-0.069359659	-0.000328122	0.37798187	0.180631655
26	4	0.132662911	316	-1.558664724	318	5.696121474	-0.14273828	-0.000420281	0.151102422	0.218040841
27	4	0.422600077	282	-0.925866447	386	2.343106206	-0.016811504	-8.90E-05	0.086305317	0.179902857
28	4	-2.323812644	238	-1.269805652	440	2.258229265	-0.024265633	9.84E-05	0.18637943	0.202636937
29	4	-0.560082179	296	0.114263502	396	4.222106685	-0.162140251	-0.00057654	0.172427748	0.099509215
30	4	-0.090151576	274	0.881636949	346	1.58052053	-0.054422696	-0.000115774	0.187231438	0.17030242
31	4	1.918238378	332	0.316155487	432	2.990498323	-0.061770506	-0.000323673	0.149728339	0.316421656
32	4	-2.149519315	364	-3.71011585	418	1.501215244	0.018965344	1.29E-05	0.361841681	0.45296794
33	4	-1.322792817	312	-1.992908487	316	8.510388118	-0.27589978	3.35E-05	0.196522492	0.184276147
34	4	-0.708153423	330	-1.492573439	388	3.028495888	-0.14094493	-0.000529502	0.161800452	0.328467798
35	4	-3.598710689	284	-0.051463888	306	1.473152622	-0.092406619	-7.97E-05	0.283640026	0.144526831
36	4	-3.16766897	228	-0.127663342	296	1.800974794	-0.213879682	-0.00051677	0.411023216	0.188414564
37	4	-0.361732974	246	0.301940298	290	2.435328954	-0.16140143	-0.000203805	0.191404856	0.079998804
38	4	1.94370566	200	1.387101539	394	4.179022228	-0.165672449	-0.000338104	0.245693673	0.145036307
39	4	-3.925771123	262	-0.247414975	322	3.540748983	-0.164941181	-0.000598208	0.349141094	0.104014921
40	4	-0.224527399	372	0.101081457	364	1.529066698	-0.008407361	-7.71E-05	0.102126187	0.159309404
41	4	-5.897495887	270	-3.667877598	332	2.060159078	-0.180125993	-0.000772277	0.580075037	0.337328264
42	4	-0.15227491	232	0.921204922	256	1.17649396	-0.065467628	-2.73E-05	0.248474481	0.187008473
43	4	-3.306606824	398	-2.053213935	448	1.231529327	-0.028757815	0.000137941	0.463366287	0.193520273
44	4	-3.118513683	286	-2.551350856	314	9.049766217	-0.079824004	-0.000682656	0.273201334	0.226465799
45	4	-1.312512047	232	0.212990754	312	3.56794551	-0.035033414	-6.20E-05	0.160914798	0.079103689
46	4	-0.96373996	362	-2.524213462	406	3.822729632	-0.296653615	-0.001004142	0.214980833	0.357604447
47	4	-0.107623033	398	1.47106638	430	0.923013362	-0.04234599	-0.000150801	0.159175379	0.233884727
48	4	0.242911552	182	-1.881394425	396	1.951401226	-0.040812421	-0.000288927	0.219599195	0.300581154
49	4	-3.064302479	200	0.251778128	254	0.958733722	-0.040082169	-0.000292411	0.370413718	0.195770297
50	4	-2.202827352	248	-1.990737629	338	3.773411246	-0.052878657	-0.000312682	0.323917003	0.190206702
51	4	-1.539175632	292	-1.833767653	310	1.339578327	0.024502781	4.60E-05	0.260908685	0.185630258
52	4	1.642464459	214	0.23604942	368	4.193786245	-0.181886698	-0.000559676	0.309486104	0.112063767
53	4	-1.210087639	256	3.403297233	448	1.304953139	-0.049755473	-0.000122818	0.270077808	0.441592844
54	4	-1.084538336	296	-0.685910051	258	3.638817451	-0.249330996	-0.00060175	0.19212305	0.111439507
55	4	-1.597329275	310	-0.112397157	294	3.553642144	-0.083594354	-0.000313409	0.227384726	0.196231724
56	4	-2.478996193	282	-1.753355598	352	1.121810366	-0.023217319	-0.000284588	0.304942985	0.332644444
57	4	-2.594262796	242	-3.57141478	342	1.644861098	-0.07580141	-0.000387749	0.270760132	0.273368278
58	4	0.310169711	356	0.394135783	310	0.717806979	-0.052743527	-0.000304184	0.171944277	0.2617875
59	4	-2.577672505	266	-0.741555837	372	1.460568141	0.101000631	-6.04E-05	0.325279597	0.153698232
60	4	-0.777380129	258	-1.838377317	346	1.716186856	-0.13898721	-0.000424601	0.110855945	0.167001951
61	4	-0.820109252	224	0.364219343	208	1.418999248	-0.149430656	-0.000397043	0.303494455	0.177572343
62	4	-2.631615994	286	0.096955233	320	3.831547093	-0.1154013	-0.000279233	0.294256642	0.165221449
63	4	-2.92012939	284	-0.93400064	298	4.776491209	-0.050204859	-0.000136473	0.345271231	0.137738751
64	4	-2.986371358	298	-1.455890275	420	1.394755129	-0.064067783	-0.000114484	0.224694848	0.191772236
65	4	0.908940275	216	-0.236833554	356	6.804223883	-0.064573699	-0.000102066	0.210108794	0.116601375
66	4	-3.505614528	276	0.31432879	272	2.279438188	-0.080196555	-0.000185644	0.425697682	0.228522138
67	4	-0.325775523	280	0.402627026	412	3.610322865	-0.167289768	-0.000289066	0.183797154	0.203938401
68	4	-1.30657143	306	-1.924812406	382	1.94267942	-0.192905602	-0.000464422	0.267023387	0.258231839
69	4	-0.587990834	264	0.350692278	256	6.782242532	-0.255047136	-0.000465431	0.18348318	0.129984551
70	4	-1.669061329	244	-0.011148371	240	1.777816102	-0.014829706	1.82E-05	0.195258994	0.141381362
71	4	-5.295812467	230	0.882511841	334	1.427788645	-0.159172943	-0.00093089	0.52063441	0.231982777
72	4	-3.6840263	314	-1.645362908	336	3.466329397	-0.021832124	-0.000122143	0.477582773	0.203930477
73	4	-0.682660592	242	2.019117565	402	7.190258979	-0.156914407	-0.00059168	0.181166393	0.152143648
74	4	-2.287444401	332	-0.351437045	404	3.488885827	-0.112386518	-0.000118542	0.367719525	0.132757257
75	4	-1.562861791	274	0.291550645	374	2.700640136	-0.049737665	3.48E-05	0.238875546	0.154788398
76	4	-4.516880808	248	-0.048665894	268	2.010411001	-0.042942736	-0.00044426	0.378268351	0.238671889
77	4	-2.759155422	216	1.002463567	448	1.579525366	-0.027584467	-0.000122188	0.302123885	0.25168644
78	4	-4.123383947	252	-2.125767104	336	1.20993644	-0.04829514	-0.000118196	0.445297714	0.302625466
79	4	-2.435105402	272	-1.881054301	392	1.990576743	-0.027054297	-0.000142545	0.31594304	0.229659764
80	4	-1.023395458	292	0.752407646	422	1.538318367	-0.046468607	-0.000148958	0.300751507	0.194704974
1	5	-0.394326547	362	-0.176840711	368	3.118841031	-0.140075431	0.000159133	0.162249611	0.1390358
2	5	-3.261756303	238	1.554117537	234	2.379238704	-0.053520502	-0.000365099	0.297365571	0.195426637
3	5	1.17584602	286	-1.449620259	392	2.077901211	-0.056099617	-0.000200543	0.23284092	0.187256427
4	5	-3.381202864	294	-4.204482782	380	1.508981216	-0.113412842	-0.000401365	0.323183516	0.362759913
5	5	-2.625228435	220	-0.333885215	380	1.370901183	-0.012800667	-0.000170202	0.242485024	0.117776214
6	5	-0.918519202	298	-1.58685882	298	1.578942106	0.127436532	0.000155508	0.197835427	0.219683955
7	5	-6.031766454	264	-3.758997903	340	1.721195303	0.007232798	-1.27E-05	0.556989923	0.347129743
8	5	-0.888960559	302	-0.58451689	432	2.61602331	0.036592498	-0.000234515	0.088325828	0.236596903
9	5	-2.849173334	248	-0.76465934	368	1.858733972	0.014295669	0.000107941	0.325948123	0.180964866
10	5	-2.845325269	398	-2.726045795	378	2.109519816	-0.12783575	-4.31E-05	0.217854577	0.250576789
11	5	-1.334003968	268	-0.458993733	386	3.171659878	-0.14828791	-0.000687222	0.226267405	0.134954162
12	5	-1.766124454	290	-1.488727543	284	1.614311784	0.016688451	6.72E-05	0.243202162	0.199508085
13	5	-1.978684327	320	-0.982168823	354	1.398260744	-0.01936011	-2.23E-05	0.321349264	0.288461457
14	5	-5.033414048	268	-1.331962294	308	1.734223805	-0.135843779	-0.000503432	0.405155975	0.13135032
15	5	-2.051866216	318	0.000765015	346	1.779528436	-0.080603001	-0.000171148	0.274192113	0.190304389
16	5	-2.314680375	264	-2.326288601	388	2.844733976	-0.080465612	-1.56E-05	0.226399258	0.179238206
17	5	-4.332282861	384	-3.119056317	428	1.529448963	-0.025092858	-0.000364028	0.296800577	0.308521216
18	5	0.952093236	306	-1.030459449	306	2.175564413	-0.053435838	-0.000146967	0.169185436	0.272910163
19	5	-3.522751096	276	-1.590115458	312	2.556183502	-0.084351806	-9.74E-05	0.30463626	0.200643734
20	5	-0.461643822	328	0.991790183	448	2.660162967	-0.03648357	4.71E-05	0.227329049	0.153996553
21	5	-3.111228282	352	-0.736415705	386	1.665401058	-0.040766668	9.18E-05	0.390846466	0.157403322
22	5	-3.538676246	284	-1.744163127	382	2.146104885	-0.076775352	-0.000150794	0.485546034	0.319257154
23	5	-3.762752758	324	-4.043372186	442	2.858284863	-0.010509903	-0.000259862	0.504734819	0.460455842
24	5	-1.419119203	384	0.600132667	318	1.518673802	-0.123333847	-0.000344007	0.270469067	0.131869124
25	5	-3.01882715	280	0.818272557	222	2.925844806	-0.025883204	-0.000108765	0.283103612	0.250298865
26	5	-1.449917781	292	2.243049218	316	4.618017214	-0.074837688	-0.000496293	0.192810828	0.165426275
27	5	0.168312326	240	0.12406653	408	1.974552628	0.088509921	0.000586965	0.166354455	0.160100426
28	5	-3.325663678	194	-0.841335374	266	2.33409168	-0.012018574	-0.000296154	0.281208973	0.099480422
29	5	-1.257813776	308	-0.174221308	432	4.38065929	-0.169665931	-0.000487062	0.241768	0.120952296
30	5	-1.826506753	292	-0.121275353	278	1.701717147	-0.090019175	-4.23E-05	0.214080555	0.138785639
31	5	0.824640682	358	1.096379178	428	3.390390835	-0.06470526	-0.000564559	0.136015068	0.325370308
32	5	-0.847423952	398	-4.043245411	378	1.521580055	-0.01134123	-0.00015434	0.278045001	0.457647359
33	5	-0.540625394	274	-1.117529759	274	8.909991088	-0.331189638	-0.000385508	0.157970927	0.193210034
34	5	-1.291762751	254	-2.713274922	448	2.626658552	-0.201761883	-0.000633867	0.141289656	0.334383215
35	5	-1.36771848	232	0.526425605	344	1.482488879	-0.054213299	9.69E-05	0.188746808	0.164704931
36	5	-3.741677727	234	-0.397893514	280	1.841967854	-0.187439744	-0.000527207	0.386449216	0.199590065
37	5	0.42175483	254	1.668862326	284	2.55253564	-0.144847616	-0.000297644	0.245826856	0.133077325
38	5	1.447633075	152	0.210221614	326	4.087557711	-0.256968669	-0.0003707	0.23038055	0.132333653
39	5	-3.048670704	274	-0.079586834	314	3.198698232	-0.150970212	-0.000559854	0.338023706	0.123432425
40	5	-2.186008962	286	-0.26784139	342	1.657359501	-0.018964425	6.02E-05	0.257307028	0.121385132
41	5	-6.256006579	212	-2.95551021	292	1.854101396	-0.256415272	-0.000399378	0.472159226	0.313108499
42	5	-0.005380953	224	0.294026912	430	1.140033199	-0.106326178	-0.000126979	0.298659796	0.120577068
43	5	-3.725431005	396	-1.718101279	248	1.106771904	-0.048585198	-0.000115219	0.370340726	0.302145404
44	5	-1.51619829	278	-1.610399223	326	10.21674943	-0.148771727	-0.00061558	0.314671718	0.223969494
45	5	-0.521472451	338	0.320159831	368	3.793259425	-0.008350869	-7.01E-06	0.222823838	0.136604556
46	5	-2.226292783	216	-1.964301534	406	3.389264911	-0.30744304	-0.000697311	0.324251885	0.232115251
47	5	0.025050609	314	1.189684459	448	0.92789963	-0.07401221	-0.000246523	0.189967441	0.263879548
48	5	1.308892319	202	-1.36464875	448	1.990142116	-0.059479192	-0.000153067	0.185671169	0.225541199
49	5	-3.032025143	248	0.158831212	238	0.975995259	0.006379728	-0.000214123	0.389840741	0.228032248
50	5	-2.90806375	254	-2.684650753	300	3.497905193	-0.020031881	-0.000206549	0.289898776	0.2237956
51	5	-0.753348559	254	-0.424077142	434	1.211755901	0.011653494	-1.41E-05	0.124377065	0.189917146
52	5	1.78702794	242	2.218563833	330	3.481845465	-0.176509769	-0.000441035	0.420137355	0.242098726
53	5	-1.662351079	256	1.123169196	290	1.365491804	-0.107587943	-0.000383768	0.248415032	0.188252443
54	5	-0.383380783	370	-1.650016949	350	3.880929952	-0.059956814	-2.04E-05	0.160711042	0.167253067
55	5	-2.4822337	252	0.90826096	210	2.749314889	-0.149672569	-0.000281363	0.284462147	0.311069854
56	5	-3.678895257	260	-2.009053227	326	1.172458345	-0.021899952	-0.000190184	0.4132409	0.226576282
57	5	-1.541976356	196	-2.544865556	386	1.576361095	-0.090983453	-0.000199125	0.149423441	0.318016101
58	5	-0.079624763	256	1.663477421	260	0.757000199	0.014147482	4.77E-05	0.345853712	0.220176
59	5	-1.427053856	272	0.080911952	352	1.441577406	-0.055721066	-2.60E-05	0.231234967	0.120710652
60	5	0.349418777	388	-1.305267624	380	1.588901083	-0.102527681	-0.000375676	0.071867199	0.153378448
61	5	-0.764459278	266	0.192158203	314	1.331733745	-0.162208058	-0.00039337	0.23642885	0.185190024
62	5	-1.680217593	278	-1.211933912	358	4.031882749	-0.103480617	-0.000422413	0.194358052	0.134314664
63	5	-3.35864398	250	0.324608047	252	4.231255342	-0.039853348	-0.000164648	0.352571484	0.14338828
64	5	-1.188466811	308	-1.584463859	382	1.421646191	-0.054337857	-4.54E-05	0.182225552	0.148955235
65	5	0.138251191	302	-0.466812928	436	7.392769051	-0.078163769	-0.000251676	0.242530161	0.079768052
66	5	-3.349006075	268	-0.109345889	256	2.173063006	-0.066760555	-8.71E-05	0.318261328	0.219230793
67	5	-0.291886958	322	-1.019651074	356	3.135699275	-0.105306299	-0.000488854	0.166079518	0.12342565
68	5	-1.537004816	234	-1.579431233	400	2.043643498	-0.182581438	-0.000464271	0.22923283	0.223314101
69	5	-0.92936807	236	0.287621688	202	7.580821127	-0.239743142	-0.000470436	0.167040311	0.111928129
70	5	-0.904170286	236	-0.316224502	320	1.726287598	-0.010999631	3.89E-05	0.2136741	0.112093818
71	5	-5.269705747	232	0.578624472	376	1.233631081	-0.237461724	-0.000612112	0.534285888	0.140155044
72	5	-2.392677682	306	-0.551374086	268	4.026291151	-0.017439655	-0.000162264	0.323339934	0.158554116
73	5	1.973767436	164	1.364700191	436	7.654047476	-0.106336717	-0.000462808	0.151986571	0.184660925
74	5	-0.94760735	338	-0.296631777	448	3.284148932	-0.080311205	-0.000300759	0.255197399	0.177124803
75	5	-1.14409226	250	0.588846006	288	2.604497279	-0.037897631	3.14E-05	0.210872431	0.111077471
76	5	-4.372756879	238	0.778483477	228	1.881213689	-0.04005575	-0.000326664	0.407406405	0.296927513
77	5	-2.018416518	224	-0.297403241	442	1.582232031	-0.002678684	-0.00032169	0.277855554	0.145632655
78	5	-2.439506362	262	-0.367226848	392	1.188158076	-0.008398419	-4.88E-05	0.329212992	0.118031623
79	5	-3.444682715	328	-2.68642786	448	2.063969123	-0.010119951	-0.000106911	0.448848334	0.302981798
80	5	-1.009241519	280	-1.26956877	374	1.585220357	-0.053054999	-0.000219717	0.29645713	0.179435763
